# Supplementary material for: Bis(2-amino­pyridinium) 2,5-dicarb­oxy­benzene-1,4-dicarboxyl­ate
Source: Acta Crystallogr Sect E Struct Rep Online. 2012 Apr 25;68(Pt 5):o1524. doi: 10.1107/S1600536812017254 (PMC3344628; doi:10.1107/S1600536812017254)
Supplement: Supplementary file 1 [file e-68-o1524-sup1.cif]

##############################################################################
#                                                                            #
# This CIF contains the data in a paper accepted for publication in          #
# Acta Crystallographica Section E. It conforms to the requirements of       #
# Notes for Authors for Acta Crystallographica Section E, and has been       #
# peer reviewed under the auspices of the IUCr Commission on Journals.       #
#                                                                            #
# Full details of the Crystallographic Information File format               #
# are given in the paper "The Crystallographic Information File (CIF):       #
# a New Standard Archive File for Crystallography" by S. R. Hall, F. H.      #
# Allen and I. D. Brown [Acta Cryst. (1991), A47, 655-685].                  #
#                                                                            #
# The current version of the core CIF dictionary is obtainable from          #
# ftp://ftp.iucr.org/pub/cif_core.dic.                                       #
#                                                                            #
# Software is freely available for graphical display of the structure(s)     #
# in this CIF. For information consult the CIF software page                 #
# http://www.iucr.org/resources/cif/software.                                #
#                                                                            #
# This file may be used for bona fide research purposes within the           #
# scientific community so long as proper attribution is given to the journal # 
# article from which it was obtained.                                        #
#                                                                            #
##############################################################################
data_I
_audit_creation_method     SHELXL-97
_chemical_name_systematic
;
Bis(2-aminopyridinium) 2,5-dicarboxybenzene-1,4-dicarboxylate
;
_chemical_name_common
;
;
_chemical_formula_moiety     '2(C5 H7 N2 +), C10 H4 O8 2-'
_chemical_formula_sum     'C20 H18 N4 O8'
_chemical_formula_iupac     '2C5 H7 N2 +, C10 H4 O8 2-'
_chemical_formula_weight     442.38
_chemical_melting_point     ?
_symmetry_cell_setting     monoclinic
_symmetry_space_group_name_H-M     'P 21/c'
_symmetry_space_group_name_Hall     '-P 2ybc'
loop_
    _symmetry_equiv_pos_as_xyz
    'x, y, z'
    '-x, y+1/2, -z+1/2'
    '-x, -y, -z'
    'x, -y-1/2, z-1/2'
_cell_length_a     4.01650(10)
_cell_length_b     10.8098(4)
_cell_length_c     21.4036(7)
_cell_angle_alpha     90.00
_cell_angle_beta     99.535(2)
_cell_angle_gamma     90.00
_cell_volume     916.45(5)
_cell_formula_units_Z     2
_cell_measurement_reflns_used     7209
_cell_measurement_theta_min     2.6785
_cell_measurement_theta_max     24.9290
_cell_measurement_temperature     273(2)
_exptl_crystal_description     block
_exptl_crystal_colour     yellow
_exptl_crystal_size_max     0.3
_exptl_crystal_size_mid     0.2
_exptl_crystal_size_min     0.15
_exptl_crystal_density_diffrn     1.603
_exptl_crystal_density_meas     ?
_exptl_crystal_density_method     'not measured'
_exptl_crystal_F_000     460
_exptl_absorpt_coefficient_mu     0.126
_exptl_absorpt_correction_type     multi-scan
_exptl_absorpt_process_details
;
(SADABS; Sheldrick, 2003)
;
_exptl_absorpt_correction_T_min     0.755103
_exptl_absorpt_correction_T_max     1.000000
_exptl_special_details
;
;
_diffrn_ambient_temperature     273(2)
_diffrn_radiation_type     MoK\a
_diffrn_radiation_wavelength     0.71073
_diffrn_radiation_source     'fine-focus sealed tube'
_diffrn_radiation_monochromator     graphite
_diffrn_measurement_device_type
;
Bruker--Nonius APEXII CCD area-detector
;
_diffrn_measurement_method     '\f and \w'
_diffrn_detector_area_resol_mean     ?
_diffrn_reflns_number     18838
_diffrn_reflns_av_R_equivalents     0.0239
_diffrn_reflns_av_sigmaI/netI     0.0195
_diffrn_reflns_theta_min     1.93
_diffrn_reflns_theta_max     28.24
_diffrn_reflns_theta_full     27.50
_diffrn_measured_fraction_theta_max     0.970
_diffrn_measured_fraction_theta_full     0.990
_diffrn_reflns_limit_h_min     -4
_diffrn_reflns_limit_h_max     5
_diffrn_reflns_limit_k_min     -13
_diffrn_reflns_limit_k_max     14
_diffrn_reflns_limit_l_min     -27
_diffrn_reflns_limit_l_max     23
_refine_special_details
;
Refinement of <i>F</i>^2^ against ALL reflections. The weighted <i>R</i>-factor
<i>wR</i> and goodness of fit <i>S</i> are based on <i>F</i>^2^, conventional
<i>R</i>-factors <i>R</i> are based on <i>F</i>, with <i>F</i> set to zero for
negative <i>F</i>^2^. The threshold expression of <i>F</i>^2^ >
\s(<i>F</i>^2^) is used only for calculating <i>R</i>-factors(gt) <i>etc</i>.
and is not relevant to the choice of reflections for refinement.
<i>R</i>-factors based on <i>F</i>^2^ are statistically about twice as large
as those based on <i>F</i>, and <i>R</i>- factors based on ALL data will be
even larger.
;
_reflns_number_total     2209
_reflns_number_gt     1652
_reflns_threshold_expression     I>2\s(I)
_refine_ls_structure_factor_coef     Fsqd
_refine_ls_matrix_type     full
_refine_ls_R_factor_all     0.0556
_refine_ls_R_factor_gt     0.0373
_refine_ls_wR_factor_gt     0.0918
_refine_ls_wR_factor_ref     0.1020
_refine_ls_goodness_of_fit_ref     1.007
_refine_ls_restrained_S_all     1.007
_refine_ls_number_reflns     2209
_refine_ls_number_parameters     158
_refine_ls_number_restraints     0
_refine_ls_hydrogen_treatment     mixed
_refine_ls_weighting_scheme     calc
_refine_ls_weighting_details
         'calc w=1/[\s^2^(Fo^2^)+(0.0519P)^2^+0.1584P] where P=(Fo^2^+2Fc^2^)/3'
_atom_sites_solution_hydrogens     geom
_atom_sites_solution_primary     direct
_atom_sites_solution_secondary     difmap
_refine_ls_shift/su_max     0.000
_refine_ls_shift/su_mean     0.000
_refine_diff_density_max     0.204
_refine_diff_density_min     -0.152
_refine_ls_extinction_method     'SHELXL97 (Sheldrick, 2008)'
_refine_ls_extinction_coef     0.014(3)
_refine_ls_extinction_expression
                                  'Fc^*^=kFc[1+0.001xFc^2^\l^3^/sin(2\q)]^-1/4^'
loop_
    _atom_type_symbol
    _atom_type_description
    _atom_type_scat_dispersion_real
    _atom_type_scat_dispersion_imag
    _atom_type_scat_source
    'C' 'C' 0.0033 0.0016
                         'International Tables Vol C Tables 4.2.6.8 and 6.1.1.4'
    'H' 'H' 0.0000 0.0000
                         'International Tables Vol C Tables 4.2.6.8 and 6.1.1.4'
    'N' 'N' 0.0061 0.0033
                         'International Tables Vol C Tables 4.2.6.8 and 6.1.1.4'
    'O' 'O' 0.0106 0.0060
                         'International Tables Vol C Tables 4.2.6.8 and 6.1.1.4'
_computing_data_collection     'APEX2 (Bruker--Nonius, 2004)'
_computing_cell_refinement     'SAINT (Bruker, 2003)'
_computing_data_reduction     'SAINT (Bruker, 2003)'
_computing_structure_solution     'SHELXS97 (Sheldrick, 2008)'
_computing_structure_refinement     'SHELXL97 (Sheldrick, 2008)'
_computing_molecular_graphics     'PLATON (Spek, 2009)'
_computing_publication_material     'SHELXL97 (Sheldrick, 2008)'
loop_
    _atom_site_type_symbol
    _atom_site_label
    _atom_site_fract_x
    _atom_site_fract_y
    _atom_site_fract_z
    _atom_site_U_iso_or_equiv
    _atom_site_adp_type
    _atom_site_calc_flag
    _atom_site_refinement_flags
    _atom_site_occupancy
    _atom_site_symmetry_multiplicity
    _atom_site_disorder_assembly
    _atom_site_disorder_group
    N N1 1.1547(3) 0.04940(11) 0.38178(5) 0.0424(3) Uani d . 1 1 . .
    H H1A 1.040(4) 0.1095(15) 0.3993(8) 0.051 Uiso d . 1 1 . .
    C C1 1.1679(3) 0.04905(12) 0.32019(6) 0.0370(3) Uani d . 1 1 . .
    N N2 1.0229(4) 0.14007(12) 0.28496(6) 0.0511(3) Uani d . 1 1 . .
    H H2A 1.021(4) 0.1363(16) 0.2461(9) 0.061 Uiso d . 1 1 . .
    H H2B 0.916(5) 0.1990(16) 0.3019(9) 0.061 Uiso d . 1 1 . .
    C C3 1.3390(4) -0.04878(13) 0.29700(7) 0.0469(4) Uani d . 1 1 . .
    H H3 1.3508 -0.0532 0.2540 0.056 Uiso calc R 1 1 . .
    C C4 1.4882(4) -0.13741(15) 0.33704(9) 0.0569(4) Uani d . 1 1 . .
    H H4 1.6042 -0.2019 0.3215 0.068 Uiso calc R 1 1 . .
    C C5 1.4684(4) -0.13228(16) 0.40058(9) 0.0587(4) Uani d . 1 1 . .
    H H5 1.5712 -0.1922 0.4285 0.070 Uiso calc R 1 1 . .
    C C6 1.2984(4) -0.03922(15) 0.42096(7) 0.0523(4) Uani d . 1 1 . .
    H H6 1.2786 -0.0356 0.4636 0.063 Uiso calc R 1 1 . .
    C C7 0.7030(3) 0.40755(11) 0.52514(6) 0.0325(3) Uani d . 1 1 . .
    H H7 0.8444 0.3440 0.5427 0.039 Uiso calc R 1 1 . .
    C C8 0.5869(3) 0.40386(11) 0.46123(5) 0.0312(3) Uani d . 1 1 . .
    C C9 0.7148(3) 0.29317(12) 0.42838(6) 0.0380(3) Uani d . 1 1 . .
    O O1 0.6529(3) 0.28618(10) 0.36938(5) 0.0588(3) Uani d . 1 1 . .
    O O2 0.8806(3) 0.21344(9) 0.45984(5) 0.0591(3) Uani d . 1 1 . .
    C C10 0.3760(3) 0.50071(11) 0.43487(5) 0.0315(3) Uani d . 1 1 . .
    C C11 0.2130(3) 0.52081(12) 0.36717(6) 0.0386(3) Uani d . 1 1 . .
    O O3 0.0283(3) 0.60888(10) 0.35332(5) 0.0571(3) Uani d . 1 1 . .
    O O4 0.2721(3) 0.44339(10) 0.32502(4) 0.0556(3) Uani d . 1 1 . .
    H H4A 0.448(5) 0.3738(17) 0.3439(8) 0.067 Uiso d . 1 1 . .
loop_
    _atom_site_aniso_label
    _atom_site_aniso_U_11
    _atom_site_aniso_U_22
    _atom_site_aniso_U_33
    _atom_site_aniso_U_12
    _atom_site_aniso_U_13
    _atom_site_aniso_U_23
    N1 0.0464(7) 0.0473(7) 0.0338(6) -0.0050(5) 0.0072(5) -0.0078(5)
    C1 0.0391(7) 0.0395(7) 0.0316(7) -0.0064(5) 0.0038(5) -0.0049(5)
    N2 0.0690(9) 0.0481(7) 0.0339(6) 0.0058(6) 0.0017(6) -0.0040(6)
    C3 0.0463(8) 0.0510(9) 0.0452(8) -0.0037(7) 0.0129(6) -0.0118(7)
    C4 0.0450(8) 0.0447(8) 0.0820(12) 0.0006(7) 0.0131(8) -0.0058(8)
    C5 0.0511(9) 0.0552(9) 0.0664(11) -0.0078(7) 0.0001(8) 0.0187(8)
    C6 0.0516(9) 0.0648(10) 0.0387(8) -0.0144(8) 0.0025(7) 0.0090(7)
    C7 0.0367(6) 0.0310(6) 0.0303(6) -0.0027(5) 0.0067(5) 0.0019(5)
    C8 0.0349(6) 0.0316(6) 0.0284(6) -0.0069(5) 0.0091(5) -0.0015(5)
    C9 0.0437(7) 0.0364(7) 0.0351(7) -0.0050(6) 0.0102(6) -0.0056(5)
    O1 0.0832(8) 0.0600(7) 0.0336(6) 0.0173(6) 0.0113(5) -0.0114(5)
    O2 0.0841(8) 0.0469(6) 0.0453(6) 0.0203(6) 0.0074(5) -0.0048(5)
    C10 0.0358(6) 0.0336(6) 0.0259(6) -0.0087(5) 0.0069(5) 0.0005(5)
    C11 0.0451(7) 0.0429(7) 0.0275(6) -0.0065(6) 0.0055(5) 0.0006(5)
    O3 0.0777(7) 0.0550(7) 0.0336(6) 0.0151(6) -0.0053(5) 0.0017(4)
    O4 0.0763(8) 0.0634(7) 0.0257(5) 0.0096(6) 0.0045(5) -0.0065(5)
_geom_special_details
;
All e.s.d.'s (except the e.s.d. in the dihedral angle between two l.s. planes)
are estimated using the full covariance matrix. The cell e.s.d.'s are taken
into account individually in the estimation of e.s.d.'s in distances, angles
and torsion angles; correlations between e.s.d.'s in cell parameters are only
used when they are defined by crystal symmetry. An approximate (isotropic)
treatment of cell e.s.d.'s is used for estimating e.s.d.'s involving l.s.
planes.
;
loop_
    _geom_bond_atom_site_label_1
    _geom_bond_atom_site_label_2
    _geom_bond_site_symmetry_2
    _geom_bond_distance
    _geom_bond_publ_flag
    N1 C1 . 1.3281(17) ?
    N1 C6 . 1.3392(19) ?
    N1 H1A . 0.913(16) ?
    C1 N2 . 1.3154(19) ?
    C1 C3 . 1.3964(19) ?
    N2 H2A . 0.831(19) ?
    N2 H2B . 0.880(19) ?
    C3 C4 . 1.357(2) ?
    C3 H3 . 0.9300 ?
    C4 C5 . 1.377(2) ?
    C4 H4 . 0.9300 ?
    C5 C6 . 1.329(2) ?
    C5 H5 . 0.9300 ?
    C6 H6 . 0.9300 ?
    C7 C8 . 1.3707(17) ?
    C7 C10 3_666 1.3809(17) ?
    C7 H7 . 0.9300 ?
    C8 C10 . 1.4049(18) ?
    C8 C9 . 1.5197(17) ?
    C9 O2 . 1.2212(16) ?
    C9 O1 . 1.2483(16) ?
    C10 C7 3_666 1.3809(17) ?
    C10 C11 . 1.5037(17) ?
    C11 O3 . 1.2133(17) ?
    C11 O4 . 1.2811(16) ?
    O4 H4A . 1.06(2) ?
loop_
    _geom_angle_atom_site_label_1
    _geom_angle_atom_site_label_2
    _geom_angle_atom_site_label_3
    _geom_angle_site_symmetry_1
    _geom_angle_site_symmetry_3
    _geom_angle
    _geom_angle_publ_flag
    C1 N1 C6 . . 122.39(13) ?
    C1 N1 H1A . . 121.0(10) ?
    C6 N1 H1A . . 116.6(10) ?
    N2 C1 N1 . . 118.70(13) ?
    N2 C1 C3 . . 124.06(13) ?
    N1 C1 C3 . . 117.24(13) ?
    C1 N2 H2A . . 117.8(12) ?
    C1 N2 H2B . . 120.4(12) ?
    H2A N2 H2B . . 121.5(17) ?
    C4 C3 C1 . . 120.15(14) ?
    C4 C3 H3 . . 119.9 ?
    C1 C3 H3 . . 119.9 ?
    C3 C4 C5 . . 120.25(15) ?
    C3 C4 H4 . . 119.9 ?
    C5 C4 H4 . . 119.9 ?
    C6 C5 C4 . . 118.13(15) ?
    C6 C5 H5 . . 120.9 ?
    C4 C5 H5 . . 120.9 ?
    C5 C6 N1 . . 121.83(15) ?
    C5 C6 H6 . . 119.1 ?
    N1 C6 H6 . . 119.1 ?
    C8 C7 C10 . 3_666 124.36(12) ?
    C8 C7 H7 . . 117.8 ?
    C10 C7 H7 3_666 . 117.8 ?
    C7 C8 C10 . . 117.52(11) ?
    C7 C8 C9 . . 113.54(11) ?
    C10 C8 C9 . . 128.93(11) ?
    O2 C9 O1 . . 120.93(12) ?
    O2 C9 C8 . . 119.73(11) ?
    O1 C9 C8 . . 119.33(12) ?
    C7 C10 C8 3_666 . 118.12(11) ?
    C7 C10 C11 3_666 . 112.67(11) ?
    C8 C10 C11 . . 129.20(11) ?
    O3 C11 O4 . . 121.18(12) ?
    O3 C11 C10 . . 119.99(12) ?
    O4 C11 C10 . . 118.83(12) ?
    C11 O4 H4A . . 112.5(9) ?
loop_
    _geom_torsion_atom_site_label_1
    _geom_torsion_atom_site_label_2
    _geom_torsion_atom_site_label_3
    _geom_torsion_atom_site_label_4
    _geom_torsion_site_symmetry_1
    _geom_torsion_site_symmetry_2
    _geom_torsion_site_symmetry_3
    _geom_torsion_site_symmetry_4
    _geom_torsion
    _geom_torsion_publ_flag
    C6 N1 C1 N2 . . . . -179.42(13) ?
    C6 N1 C1 C3 . . . . 0.14(19) ?
    N2 C1 C3 C4 . . . . 178.46(14) ?
    N1 C1 C3 C4 . . . . -1.1(2) ?
    C1 C3 C4 C5 . . . . 0.8(2) ?
    C3 C4 C5 C6 . . . . 0.5(2) ?
    C4 C5 C6 N1 . . . . -1.4(2) ?
    C1 N1 C6 C5 . . . . 1.1(2) ?
    C10 C7 C8 C10 3_666 . . . 0.60(19) ?
    C10 C7 C8 C9 3_666 . . . 179.58(11) ?
    C7 C8 C9 O2 . . . . 5.76(17) ?
    C10 C8 C9 O2 . . . . -175.39(13) ?
    C7 C8 C9 O1 . . . . -173.10(12) ?
    C10 C8 C9 O1 . . . . 5.7(2) ?
    C7 C8 C10 C7 . . . 3_666 -0.56(18) ?
    C9 C8 C10 C7 . . . 3_666 -179.36(11) ?
    C7 C8 C10 C11 . . . . -179.96(11) ?
    C9 C8 C10 C11 . . . . 1.2(2) ?
    C7 C10 C11 O3 3_666 . . . -1.71(17) ?
    C8 C10 C11 O3 . . . . 177.72(13) ?
    C7 C10 C11 O4 3_666 . . . 178.55(12) ?
    C8 C10 C11 O4 . . . . -2.01(19) ?
loop_
    _geom_hbond_atom_site_label_D
    _geom_hbond_atom_site_label_H
    _geom_hbond_atom_site_label_A
    _geom_hbond_site_symmetry_A
    _geom_hbond_distance_DH
    _geom_hbond_distance_HA
    _geom_hbond_distance_DA
    _geom_hbond_angle_DHA
    N1 H1A O2 . 0.913(16) 1.904(17) 2.7852(15) 161.6(15)
    N1 H1A O1 . 0.913(16) 2.478(16) 3.2413(16) 141.4(13)
    N2 H2A O3 2_645 0.831(19) 2.125(19) 2.9520(17) 173.0(17)
    N2 H2B O1 . 0.880(19) 2.14(2) 2.9759(17) 157.6(16)
    O4 H4A O1 . 1.06(2) 1.31(2) 2.3766(15) 176.8(17)
data_global
_journal_date_recd_electronic     2012-04-16
_journal_date_accepted     2012-04-18
_journal_name_full     'Acta Crystallographica, Section E'
_journal_year     2012
_journal_volume     68
_journal_issue      5
_journal_page_first     o1524
_journal_page_last     o1524
_journal_paper_category     QO
_journal_paper_doi     10.1107/S1600536812017254
_journal_coeditor_code     BT5880
_publ_contact_author_name     'V. H. Rodrigues'
_publ_contact_author_address
;
     CEMDRX, Department of Physics
     University of Coimbra
     P-3004-516 Coimbra
     Portugal
;
_publ_contact_author_email     vhugo@fis.uc.pt
_publ_contact_author_fax     351-239-829158
_publ_contact_author_phone     351-239-410600
_publ_section_title
;
Bis(2-aminopyridinium) 2,5-dicarboxybenzene-1,4-dicarboxylate
;
loop_
    _publ_author_name
    _publ_author_footnote
    _publ_author_address
    'Rodrigues, V. H.' .
;
     CEMDRX, Department of Physics
     University of Coimbra
     P-3004-516 Coimbra
     Portugal
;
    'Hakimi, Mohammad' .
;
 Department of Chemistry
 Payame Noor University
 19395-4697 Tehran
 Iran
;
    'Motieiyan, Elham' .
;
 Department of Chemistry
 Payame Noor University
 19395-4697 Tehran
 Iran
;
_iucr_refine_instructions_details
;
TITL 2-aminopyridinium dihydrogenpyromellitate in P2(1)/c
CELL 0.71073   4.0165  10.8098  21.4036  90.000  99.535  90.000
ZERR    2.00   0.0001   0.0004   0.0007   0.000   0.002   0.000
LATT  1
SYMM -X, 0.5+Y, 0.5-Z
SFAC C H N O
UNIT 40 36 8 16
TEMP 0
L.S. 20
ACTA 55
MPLA 9 C7 C8 C10 C9 C11 O1 O2 O3 O4 H4A
MPLA 7 C2 C3 C4 C5 C6 N1 N2 H2A H2B
BOND $H
CONF
HTAB
BOND
FMAP 2
PLAN 20
WGHT    0.051900    0.158400
EXTI    0.013502
FVAR       0.78480
MOLE   1
N1    3    1.154733    0.049401    0.381782    11.00000    0.04638    0.04730 =
         0.03382   -0.00775    0.00720   -0.00501
H1A   2    1.039684    0.109536    0.399277    11.00000   -1.20000
C1    1    1.167862    0.049050    0.320189    11.00000    0.03909    0.03952 =
         0.03161   -0.00488    0.00383   -0.00638
N2    3    1.022853    0.140069    0.284963    11.00000    0.06896    0.04812 =
         0.03395   -0.00403    0.00174    0.00583
H2A   2    1.020657    0.136291    0.246101    11.00000   -1.20000
H2B   2    0.915544    0.199035    0.301882    11.00000   -1.20000
C3    1    1.339008   -0.048777    0.297004    11.00000    0.04628    0.05102 =
         0.04521   -0.01180    0.01291   -0.00365
AFIX  43
H3    2    1.350758   -0.053189    0.254031    11.00000   -1.20000
AFIX   0
C4    1    1.488193   -0.137406    0.337037    11.00000    0.04499    0.04465 =
         0.08197   -0.00582    0.01306    0.00064
AFIX  43
H4    2    1.604237   -0.201863    0.321486    11.00000   -1.20000
AFIX   0
C5    1    1.468436   -0.132278    0.400584    11.00000    0.05111    0.05516 =
         0.06642    0.01866    0.00009   -0.00778
AFIX  43
H5    2    1.571169   -0.192222    0.428474    11.00000   -1.20000
AFIX   0
C6    1    1.298363   -0.039223    0.420959    11.00000    0.05155    0.06479 =
         0.03874    0.00898    0.00248   -0.01436
AFIX  43
H6    2    1.278584   -0.035570    0.463601    11.00000   -1.20000
AFIX   0
MOLE   2
C7    1    0.703018    0.407550    0.525143    11.00000    0.03673    0.03098 =
         0.03029    0.00194    0.00675   -0.00269
AFIX  43
H7    2    0.844435    0.344044    0.542742    11.00000   -1.20000
AFIX   0
C8    1    0.586905    0.403859    0.461233    11.00000    0.03487    0.03157 =
         0.02841   -0.00152    0.00910   -0.00692
C9    1    0.714781    0.293172    0.428384    11.00000    0.04367    0.03638 =
         0.03512   -0.00558    0.01019   -0.00504
O1    4    0.652941    0.286175    0.369382    11.00000    0.08320    0.05998 =
         0.03365   -0.01136    0.01135    0.01734
O2    4    0.880604    0.213439    0.459841    11.00000    0.08409    0.04687 =
         0.04532   -0.00478    0.00737    0.02031
C10   1    0.376011    0.500708    0.434866    11.00000    0.03582    0.03355 =
         0.02587    0.00045    0.00694   -0.00874
C11   1    0.213018    0.520807    0.367166    11.00000    0.04514    0.04286 =
         0.02753    0.00059    0.00549   -0.00646
O3    4    0.028272    0.608879    0.353316    11.00000    0.07769    0.05495 =
         0.03358    0.00173   -0.00527    0.01510
O4    4    0.272137    0.443394    0.325020    11.00000    0.07626    0.06343 =
         0.02569   -0.00654    0.00450    0.00963
H4A   2    0.448015    0.373848    0.343946    11.00000   -1.20000
HKLF 4 1  1.0000  0.0000  0.0000  0.0000 -1.0000  0.0000 -1.0000  0.0000 -1.0000
REM  2-aminopyridinium dihydrogenpyromellitate in P2(1)/c
REM R1 =  0.0373 for   1652 Fo > 4sig(Fo)  and  0.0556 for all   2209 data
REM    158 parameters refined using      0 restraints
END
WGHT      0.0483      0.1515
REM Highest difference peak  0.204,  deepest hole -0.152,  1-sigma level  0.036
Q1    1   0.2726  0.4991  0.4025  11.00000  0.05    0.20
Q2    1   0.6337  0.3580  0.4464  11.00000  0.05    0.19
Q3    1   0.5380  0.4720  0.4405  11.00000  0.05    0.17
Q4    1   0.4070  0.4412  0.4473  11.00000  0.05    0.17
Q5    1   0.3787  0.5051  0.3406  11.00000  0.05    0.16
Q6    1   0.3582  0.5372  0.4573  11.00000  0.05    0.16
Q7    1   0.7705  0.2240  0.3508  11.00000  0.05    0.16
Q8    1   0.8371  0.2996  0.3894  11.00000  0.05    0.15
Q9    1   0.8799  0.1011  0.1989  11.00000  0.05    0.15
Q10   1   0.2290  0.6020  0.3474  11.00000  0.05    0.15
Q11   1   0.6351  0.4064  0.4900  11.00000  0.05    0.15
Q12   1   1.2013 -0.0081  0.3033  11.00000  0.05    0.14
Q13   1   0.0343  0.5091  0.2826  11.00000  0.05    0.13
Q14   1   0.9280  0.2648  0.4418  11.00000  0.05    0.12
Q15   1   1.1089  0.1332  0.2524  11.00000  0.05    0.12
Q16   1   1.2136  0.0035  0.4675  11.00000  0.05    0.12
Q17   1   0.7085  0.3604  0.3698  11.00000  0.05    0.11
Q18   1   0.8018  0.3943  0.5309  11.00000  0.05    0.11
Q19   1   0.1663  0.4472  0.3498  11.00000  0.05    0.11
Q20   1  -0.0125  0.5470  0.3634  11.00000  0.05    0.11
;
