# Supplementary material for: Bis(2-amino­pyridinium) 2,5-dicarb­oxy­benzene-1,4-dicarboxyl­ate
Source: Acta Crystallogr Sect E Struct Rep Online. 2012 Apr 25;68(Pt 5):o1524. doi: 10.1107/S1600536812017254 (PMC3344628; doi:10.1107/S1600536812017254)
Supplement: Supplementary file 2 [file e-68-o1524-Isup2.hkl]

# 
# h,k,l, Fc-squared, Fo-squared, sigma(Fo-squared) and status flag 
# 
data_I
_shelx_title ' 2-aminopyridinium dihydrogenpyromellitate in P2(1)/c' 
_shelx_refln_list_code          4 
_shelx_F_calc_maximum      130.56 
_exptl_crystal_F_000       460.00 
_reflns_d_resolution_high  0.7510 
 
loop_ 
 _symmetry_equiv_pos_as_xyz 
 'x, y, z' 
 '-x, y+1/2, -z+1/2' 
 '-x, -y, -z' 
 'x, -y-1/2, z-1/2' 
 
_cell_length_a     4.0165 
_cell_length_b    10.8098 
_cell_length_c    21.4036 
_cell_angle_alpha  90.000 
_cell_angle_beta   99.535 
_cell_angle_gamma  90.000 
 
_shelx_F_squared_multiplier     1.000 
 
loop_ 
 _refln_index_h 
 _refln_index_k 
 _refln_index_l 
 _refln_F_squared_calc 
 _refln_F_squared_meas 
 _refln_F_squared_sigma 
 _refln_observed_status 
   1   0   0      245.50      233.23      1.58 o 
   2   0   0      197.65      213.91      1.94 o 
   3   0   0      107.42      109.29      1.96 o 
   4   0   0        0.77        1.54      0.85 o 
   5   0   0        1.16       -1.27      2.53 o 
   1   1   0     3898.13     3896.57     13.78 o 
   2   1   0      341.62      351.20      1.92 o 
   3   1   0       25.31       25.01      0.79 o 
   4   1   0       14.74       14.53      0.88 o 
   5   1   0        2.51        2.59      2.37 o 
   0   2   0     5134.38     4731.10     46.88 o 
   1   2   0       73.48       89.95      0.95 o 
   2   2   0      784.61      785.98      3.55 o 
   3   2   0        0.03       -0.44      0.44 o 
   4   2   0        8.70        8.50      0.84 o 
   5   2   0       13.28       13.08      2.72 o 
   1   3   0      379.59      359.39      1.92 o 
   2   3   0      937.02      972.88      4.58 o 
   3   3   0       11.02       11.23      0.77 o 
   4   3   0        3.56        3.85      1.01 o 
   5   3   0        6.90        4.08      2.32 o 
   0   4   0        8.48        5.44      0.40 o 
   1   4   0       29.20       28.56      0.54 o 
   2   4   0     1849.46     1851.00      8.03 o 
   3   4   0        1.36        2.15      0.53 o 
   4   4   0       63.90       70.65      2.33 o 
   5   4   0        3.82        1.63      2.21 o 
   1   5   0        1.85        1.14      0.27 o 
   2   5   0      300.26      288.41      2.09 o 
   3   5   0        0.45        0.24      0.52 o 
   4   5   0       71.65       70.87      2.45 o 
   0   6   0      176.35      154.63      1.78 o 
   1   6   0       20.01       20.99      0.56 o 
   2   6   0        6.55        5.27      0.56 o 
   3   6   0       18.41       17.99      1.06 o 
   4   6   0        2.86        3.74      1.39 o 
   1   7   0       35.94       39.85      0.80 o 
   2   7   0       12.70       13.86      0.96 o 
   3   7   0       58.98       57.55      1.72 o 
   4   7   0       18.44       13.16      2.54 o 
   0   8   0        2.37        0.89      0.74 o 
   1   8   0       11.35       10.81      0.79 o 
   2   8   0      428.98      405.81      6.15 o 
   3   8   0        0.99        1.63      0.80 o 
   4   8   0        9.34        7.05      2.30 o 
   1   9   0       48.15       41.87      1.51 o 
   2   9   0        1.57        0.14      0.84 o 
   3   9   0        0.86        1.01      0.88 o 
   4   9   0        1.04        1.33      2.34 o 
   0  10   0        9.29       10.46      1.97 o 
   1  10   0       17.70       18.38      1.55 o 
   2  10   0        2.63        6.29      1.22 o 
   3  10   0       53.94       50.99      3.44 o 
   1  11   0      206.41      213.77      4.87 o 
   2  11   0        3.09        3.07      1.25 o 
   3  11   0        1.76       -0.04      1.86 o 
   0  12   0      153.97      149.05      6.80 o 
   1  12   0       14.02       18.11      1.80 o 
   2  12   0        5.49        4.49      2.69 o 
   1  13   0       11.39       11.19      2.11 o 
   2  13   0        1.50        1.21      2.21 o 
   0  14   0       13.45       12.07      4.02 o 
   1  14   0        3.15        1.27      2.35 o 
  -5   1   1        0.04       -0.92      1.81 o 
  -4   1   1        4.27        3.46      0.69 o 
  -3   1   1      485.17      502.70      3.65 o 
  -2   1   1       39.63       39.69      0.59 o 
  -1   1   1        0.38        0.37      0.17 o 
   0   1   1      481.56      502.87      2.14 o 
   1   1   1      814.02      763.99      3.06 o 
   2   1   1       55.44       63.29      0.74 o 
   3   1   1       54.95       63.02      1.14 o 
   4   1   1        0.60        0.38      0.66 o 
   5   1   1       34.21       37.27      4.54 o 
  -5   2   1        8.80        9.38      2.50 o 
  -4   2   1        0.20        0.85      0.69 o 
  -3   2   1        5.72        6.06      0.55 o 
  -2   2   1      108.46       90.56      0.88 o 
  -1   2   1    14137.86    14663.85     54.90 o 
   0   2   1        9.65        8.18      0.22 o 
   1   2   1     4072.26     3942.20     16.08 o 
   2   2   1      257.85      270.10      1.73 o 
   3   2   1        0.21       -0.23      0.47 o 
   4   2   1        7.46        5.75      0.82 o 
   5   2   1       14.03       12.26      2.75 o 
  -5   3   1        1.05       -1.85      1.85 o 
  -4   3   1        0.01       -0.08      0.72 o 
  -3   3   1       41.14       39.81      0.96 o 
  -2   3   1      875.63      857.80      4.19 o 
  -1   3   1      242.29      266.63      1.53 o 
   0   3   1       27.84       33.24      0.48 o 
   1   3   1       11.58       13.20      0.38 o 
   2   3   1       13.44       11.86      0.47 o 
   3   3   1       82.57       80.71      1.51 o 
   4   3   1        0.04       -0.35      0.67 o 
   5   3   1       21.97       25.63      3.40 o 
  -5   4   1        0.01        1.22      1.95 o 
  -4   4   1       53.29       51.55      1.89 o 
  -3   4   1        7.04        5.39      0.54 o 
  -2   4   1      604.42      589.17      3.26 o 
  -1   4   1       60.88       68.56      0.78 o 
   0   4   1       70.40       64.26      0.73 o 
   1   4   1       26.62       23.33      0.48 o 
   2   4   1      370.11      350.08      2.30 o 
   3   4   1      346.01      343.00      3.25 o 
   4   4   1       39.05       36.50      1.45 o 
  -4   5   1       21.83       20.20      1.54 o 
  -3   5   1       13.12       13.69      0.71 o 
  -2   5   1       66.50       61.15      0.93 o 
  -1   5   1      192.98      203.46      1.52 o 
   0   5   1      100.62      103.92      0.97 o 
   1   5   1      548.42      547.13      2.87 o 
   2   5   1        2.58        3.61      0.43 o 
   3   5   1       30.22       27.13      1.16 o 
   4   5   1       17.82       14.66      1.20 o 
  -4   6   1       31.40       33.34      2.24 o 
  -3   6   1      678.66      650.62      5.82 o 
  -2   6   1        3.77        3.73      0.51 o 
  -1   6   1       10.10        8.37      0.41 o 
   0   6   1      341.02      336.48      2.14 o 
   1   6   1       17.99       19.68      0.57 o 
   2   6   1       27.48       27.67      1.00 o 
   3   6   1      374.28      357.70      4.43 o 
   4   6   1        8.26        8.32      2.48 o 
  -4   7   1       50.19       51.97      3.06 o 
  -3   7   1       16.07       14.73      1.41 o 
  -2   7   1       12.91        9.83      0.83 o 
  -1   7   1       45.01       49.23      1.02 o 
   0   7   1       18.89       19.04      0.56 o 
   1   7   1      762.01      732.55      4.13 o 
   2   7   1       20.29       23.89      1.42 o 
   3   7   1        9.46        9.73      1.08 o 
   4   7   1       52.68       54.12      4.82 o 
  -4   8   1       24.95       24.37      3.18 o 
  -3   8   1        1.55        0.52      1.11 o 
  -2   8   1      213.63      206.03      3.28 o 
  -1   8   1       25.85       24.97      1.04 o 
   0   8   1       17.98       19.21      0.77 o 
   1   8   1      147.82      146.42      2.33 o 
   2   8   1      592.86      556.86      6.74 o 
   3   8   1       17.94       15.58      1.27 o 
   4   8   1        4.27        1.28      1.92 o 
  -4   9   1        4.06        6.23      2.26 o 
  -3   9   1        6.89        5.99      1.54 o 
  -2   9   1      114.07      105.47      2.91 o 
  -1   9   1      142.27      137.09      2.47 o 
   0   9   1      355.80      359.91      3.86 o 
   1   9   1        0.71        2.12      0.76 o 
   2   9   1        1.30        1.48      0.99 o 
   3   9   1       58.51       61.95      2.44 o 
   4   9   1        6.77        6.74      2.36 o 
  -3  10   1        6.08        4.96      1.83 o 
  -2  10   1        1.00        2.79      0.97 o 
  -1  10   1       99.10      105.93      2.72 o 
   0  10   1        2.60        4.09      0.94 o 
   1  10   1       69.13       64.94      3.06 o 
   2  10   1        3.46        2.09      1.06 o 
   3  10   1       11.11        5.57      2.11 o 
  -3  11   1        0.01       -0.72      1.79 o 
  -2  11   1        4.08        2.39      1.15 o 
  -1  11   1      127.60      141.44      4.08 o 
   0  11   1      363.40      365.72      6.74 o 
   1  11   1        9.34       12.06      1.92 o 
   2  11   1        0.25        0.47      1.17 o 
   3  11   1        2.95        2.12      3.55 o 
  -2  12   1       15.09       18.43      3.10 o 
  -1  12   1        0.43        1.03      1.24 o 
   0  12   1       12.11       15.76      2.51 o 
   1  12   1       68.36       76.98      4.12 o 
   2  12   1        4.70        4.01      1.71 o 
  -2  13   1        0.62        2.39      2.23 o 
  -1  13   1       37.70       38.75      2.94 o 
   0  13   1       12.83        8.11      2.10 o 
   1  13   1        0.07       -0.26      1.47 o 
   2  13   1        9.85       11.00      2.87 o 
  -1  14   1        0.01        0.28      1.91 o 
   0  14   1        2.89        2.50      1.75 o 
   1  14   1       27.41       21.27      3.81 o 
  -5   0   2        0.02        1.31      2.29 o 
  -4   0   2        0.07        0.28      1.08 o 
  -3   0   2       12.10       17.87      0.82 o 
  -2   0   2      974.68      922.61      5.49 o 
  -1   0   2    10454.28    10595.47     58.77 o 
   0   0   2      303.37      284.84      1.90 o 
   1   0   2     1045.47      985.53      5.60 o 
   2   0   2        4.05        5.53      0.47 o 
   3   0   2        4.72        5.25      0.77 o 
   4   0   2       57.00       58.93      5.76 o 
   5   0   2        6.74        7.32      3.88 o 
  -5   1   2        0.01       -0.24      1.75 o 
  -4   1   2       46.24       54.81      1.89 o 
  -3   1   2       25.09       24.28      0.73 o 
  -2   1   2      888.61      922.90      4.33 o 
  -1   1   2      835.33      838.21      3.40 o 
   0   1   2     1024.01      947.06      3.59 o 
   1   1   2     3121.21     3061.86     11.51 o 
   2   1   2      341.98      358.30      2.06 o 
   3   1   2       43.53       49.65      1.08 o 
   4   1   2       11.59       12.24      1.06 o 
   5   1   2        4.26        4.62      2.69 o 
  -5   2   2       19.14       20.44      3.07 o 
  -4   2   2        3.18        3.15      0.68 o 
  -3   2   2      107.31      106.80      1.62 o 
  -2   2   2      287.88      288.67      1.73 o 
  -1   2   2    17045.17    18405.92     73.01 o 
   0   2   2      605.01      609.64      2.64 o 
   1   2   2     7052.27     7080.69     26.46 o 
   2   2   2       15.03       10.82      0.49 o 
   3   2   2        0.01       -0.10      0.51 o 
   4   2   2        0.38        1.57      0.79 o 
   5   2   2        3.24        5.86      2.92 o 
  -5   3   2        6.45        5.77      2.30 o 
  -4   3   2        8.19        8.64      0.89 o 
  -3   3   2       97.39       93.93      1.63 o 
  -2   3   2       13.48       13.53      0.52 o 
  -1   3   2       12.71       11.34      0.32 o 
   0   3   2     1767.65     1768.36      7.20 o 
   1   3   2      847.87      798.55      3.63 o 
   2   3   2      368.26      407.68      2.50 o 
   3   3   2      196.75      197.26      2.64 o 
   4   3   2       36.88       41.17      1.77 o 
   5   3   2       18.06       17.90      3.51 o 
  -5   4   2        6.99        9.20      2.53 o 
  -4   4   2       23.31       23.56      2.02 o 
  -3   4   2       87.17       83.34      1.61 o 
  -2   4   2      181.46      178.62      1.48 o 
  -1   4   2      271.18      282.64      1.70 o 
   0   4   2      469.19      436.91      2.15 o 
   1   4   2      870.40      941.59      4.53 o 
   2   4   2      122.16      113.58      1.27 o 
   3   4   2       15.31       16.45      1.14 o 
   4   4   2        5.69        5.57      1.41 o 
  -4   5   2        0.18        0.00      0.88 o 
  -3   5   2      107.69      107.28      2.05 o 
  -2   5   2        2.91        1.65      0.35 o 
  -1   5   2      312.88      300.48      2.14 o 
   0   5   2     1557.90     1557.84      6.59 o 
   1   5   2       67.23       69.60      0.90 o 
   2   5   2       76.20       76.10      1.14 o 
   3   5   2      284.29      288.11      4.56 o 
   4   5   2        0.45        1.46      0.99 o 
  -4   6   2        0.82        0.08      1.04 o 
  -3   6   2       30.13       33.67      1.47 o 
  -2   6   2        2.66        3.20      0.49 o 
  -1   6   2        7.87        5.43      0.38 o 
   0   6   2       58.08       58.58      0.80 o 
   1   6   2        0.79        2.39      0.34 o 
   2   6   2      104.40      108.30      1.78 o 
   3   6   2        6.28        7.33      1.04 o 
   4   6   2       24.32       23.43      3.69 o 
  -4   7   2        0.94        1.71      1.35 o 
  -3   7   2        0.02       -0.56      0.87 o 
  -2   7   2       36.52       33.71      1.04 o 
  -1   7   2      150.63      144.14      1.41 o 
   0   7   2      189.91      202.21      1.62 o 
   1   7   2      103.40      100.62      1.36 o 
   2   7   2      124.20      125.83      2.43 o 
   3   7   2       48.35       52.83      1.91 o 
   4   7   2        0.26        0.86      1.61 o 
  -4   8   2       14.24       15.92      2.70 o 
  -3   8   2        1.70        1.00      1.05 o 
  -2   8   2        0.24       -0.23      0.63 o 
  -1   8   2       41.88       39.18      1.16 o 
   0   8   2        9.22       10.08      0.64 o 
   1   8   2       68.85       59.44      1.69 o 
   2   8   2       91.41       93.78      2.98 o 
   3   8   2       10.72        7.85      1.18 o 
   4   8   2        8.96        7.15      2.28 o 
  -4   9   2        5.78        7.23      3.03 o 
  -3   9   2        6.09        5.42      1.50 o 
  -2   9   2        2.04        1.99      0.77 o 
  -1   9   2      308.77      309.17      4.05 o 
   0   9   2      217.55      227.95      2.97 o 
   1   9   2        9.87       10.27      1.14 o 
   2   9   2       38.48       37.69      1.84 o 
   3   9   2        5.44        8.57      1.28 o 
  -3  10   2        5.88        3.56      1.74 o 
  -2  10   2        3.46        3.52      0.95 o 
  -1  10   2       79.22       83.04      2.87 o 
   0  10   2      484.04      487.02      6.01 o 
   1  10   2      278.42      272.42      4.95 o 
   2  10   2       22.40       27.34      1.84 o 
   3  10   2       10.29       11.38      2.44 o 
  -3  11   2        5.33        3.66      1.85 o 
  -2  11   2        1.12        2.86      1.01 o 
  -1  11   2       71.50       88.63      2.79 o 
   0  11   2        6.31        9.25      1.52 o 
   1  11   2        1.82        1.61      1.78 o 
   2  11   2        5.41        5.34      1.69 o 
   3  11   2        2.19        2.88      2.57 o 
  -2  12   2       17.61       21.62      3.02 o 
  -1  12   2       13.51       18.07      1.69 o 
   0  12   2       29.90       26.63      2.27 o 
   1  12   2       12.27       10.48      2.02 o 
   2  12   2        8.17        4.30      1.80 o 
  -2  13   2      123.85      151.16      7.84 o 
  -1  13   2       42.83       46.64      3.00 o 
   0  13   2       48.66       50.67      3.42 o 
   1  13   2       37.10       44.19      3.44 o 
   2  13   2        1.42        1.19      5.94 o 
  -1  14   2        9.65        7.16      2.80 o 
   0  14   2        0.67       -1.00      1.52 o 
  -5   1   3        1.70        0.55      1.88 o 
  -4   1   3       72.99       71.73      1.89 o 
  -3   1   3       48.99       48.50      1.12 o 
  -2   1   3      130.32      134.34      1.17 o 
  -1   1   3      786.46      870.61      3.79 o 
   0   1   3     1260.42     1135.73      4.28 o 
   1   1   3      706.56      733.60      3.15 o 
   2   1   3       47.93       43.03      0.76 o 
   3   1   3       14.18       16.13      0.77 o 
   4   1   3       14.13       14.82      1.23 o 
   5   1   3        6.15        5.20      2.84 o 
  -5   2   3        3.21        3.21      2.31 o 
  -4   2   3        3.50        2.36      0.82 o 
  -3   2   3       53.78       52.92      1.16 o 
  -2   2   3     2131.26     2150.91      9.68 o 
  -1   2   3     1399.03     1407.16      5.73 o 
   0   2   3      779.70      711.96      2.99 o 
   1   2   3      342.78      331.46      1.85 o 
   2   2   3      229.89      240.12      1.67 o 
   3   2   3        3.96        4.55      0.63 o 
   4   2   3       16.62       18.22      1.38 o 
   5   2   3        5.32        2.17      2.48 o 
  -5   3   3        3.33        2.46      2.06 o 
  -4   3   3       57.58       57.09      1.57 o 
  -3   3   3        3.06        4.13      0.57 o 
  -2   3   3      467.63      493.96      2.92 o 
  -1   3   3       10.58       13.96      0.36 o 
   0   3   3        5.54        3.12      0.23 o 
   1   3   3      646.81      695.96      3.40 o 
   2   3   3      701.42      738.87      3.88 o 
   3   3   3        8.79        8.70      0.81 o 
   4   3   3       95.13      104.29      2.92 o 
  -5   4   3        0.29        0.95      1.91 o 
  -4   4   3       83.34       89.15      2.54 o 
  -3   4   3       30.35       30.15      1.24 o 
  -2   4   3     1010.94     1045.49      5.83 o 
  -1   4   3      502.91      524.08      2.60 o 
   0   4   3     1210.55     1146.03      4.90 o 
   1   4   3      513.67      541.95      2.99 o 
   2   4   3      234.52      235.42      1.90 o 
   3   4   3       24.24       24.46      1.18 o 
   4   4   3       23.64       22.15      1.68 o 
  -4   5   3       65.50       64.45      2.12 o 
  -3   5   3       82.89       77.21      1.72 o 
  -2   5   3       37.11       40.12      0.85 o 
  -1   5   3      300.91      298.63      1.84 o 
   0   5   3      739.47      771.90      3.63 o 
   1   5   3      200.35      253.65      1.90 o 
   2   5   3       80.89       71.10      1.20 o 
   3   5   3      168.53      172.35      2.86 o 
   4   5   3       35.34       32.62      1.89 o 
  -4   6   3       22.09       20.24      1.65 o 
  -3   6   3      146.95      156.35      2.64 o 
  -2   6   3       18.19       18.11      0.83 o 
  -1   6   3       61.16       61.95      0.86 o 
   0   6   3      158.59      173.75      1.38 o 
   1   6   3      476.01      471.59      2.99 o 
   2   6   3      291.55      278.48      3.21 o 
   3   6   3       31.34       27.52      1.52 o 
   4   6   3       82.52       72.99      3.00 o 
  -4   7   3        1.02        2.60      1.16 o 
  -3   7   3        0.31       -0.28      0.73 o 
  -2   7   3      281.80      274.79      2.98 o 
  -1   7   3      251.27      254.32      2.15 o 
   0   7   3      205.04      200.41      1.73 o 
   1   7   3       97.69      101.57      1.46 o 
   2   7   3        1.11        1.76      0.75 o 
   3   7   3        1.03        0.06      0.90 o 
   4   7   3        8.22       12.82      2.24 o 
  -4   8   3        0.66        0.52      1.74 o 
  -3   8   3       10.57       11.00      1.33 o 
  -2   8   3       69.48       64.19      1.44 o 
  -1   8   3      233.88      217.77      2.80 o 
   0   8   3        2.52        2.43      0.49 o 
   1   8   3       20.94       21.22      1.04 o 
   2   8   3       25.85       29.42      2.06 o 
   3   8   3       12.01       13.06      1.36 o 
   4   8   3       23.23       22.73      7.01 o 
  -4   9   3        2.28        3.64      2.25 o 
  -3   9   3        5.03        5.05      1.62 o 
  -2   9   3       57.05       60.05      1.61 o 
  -1   9   3      202.35      202.71      3.13 o 
   0   9   3      114.73      124.37      2.33 o 
   1   9   3       75.99       68.94      2.23 o 
   2   9   3        3.61        2.51      1.07 o 
   3   9   3       15.58       14.82      1.49 o 
  -3  10   3        3.84        5.86      1.89 o 
  -2  10   3        3.15        3.08      0.77 o 
  -1  10   3       12.92       15.55      1.25 o 
   0  10   3       12.76       14.16      1.14 o 
   1  10   3      161.40      156.65      6.89 o 
   2  10   3        1.35        1.03      1.34 o 
   3  10   3        3.68        5.38      1.72 o 
  -3  11   3       43.51       40.18      3.77 o 
  -2  11   3        0.16        0.01      0.91 o 
  -1  11   3       81.49       84.94      2.78 o 
   0  11   3        1.74        3.33      1.11 o 
   1  11   3        0.37        1.44      1.42 o 
   2  11   3       34.85       36.01      3.45 o 
   3  11   3        8.28        4.56      2.77 o 
  -2  12   3        0.00       -1.84      1.98 o 
  -1  12   3        4.61        3.21      1.13 o 
   0  12   3        3.71        5.30      1.49 o 
   1  12   3        1.13        2.08      1.91 o 
   2  12   3        0.19       -1.22      1.86 o 
  -2  13   3       13.12       13.19      3.48 o 
  -1  13   3       14.73       12.57      1.99 o 
   0  13   3        1.02        4.94      1.71 o 
   1  13   3        9.40       11.79      2.96 o 
   0  14   3        2.22        1.94      1.72 o 
  -5   0   4        0.45       -1.95      1.97 o 
  -4   0   4       31.53       30.41      1.80 o 
  -3   0   4      148.57      148.17      2.72 o 
  -2   0   4      458.86      459.12      4.25 o 
  -1   0   4     3407.97     3417.83     22.11 o 
   0   0   4     6437.87     6245.97     32.73 o 
   1   0   4      959.38      940.42      5.87 o 
   2   0   4      155.35      154.49      1.79 o 
   3   0   4       70.20       72.59      2.00 o 
   4   0   4        2.03        3.97      1.66 o 
   5   0   4        1.84        1.96      3.78 o 
  -5   1   4        0.33        2.28      1.93 o 
  -4   1   4        0.04       -0.37      0.65 o 
  -3   1   4        0.42        0.23      0.45 o 
  -2   1   4      115.83      105.04      1.09 o 
  -1   1   4        4.22        3.61      0.21 o 
   0   1   4      415.70      442.18      1.86 o 
   1   1   4        3.98        4.43      0.27 o 
   2   1   4      211.70      215.73      1.64 o 
   3   1   4        9.49        8.08      0.66 o 
   4   1   4        5.08        5.83      1.14 o 
   5   1   4        3.59        3.89      2.69 o 
  -5   2   4        7.50       10.03      2.47 o 
  -4   2   4       33.54       36.55      1.46 o 
  -3   2   4      117.34      113.40      1.50 o 
  -2   2   4       61.04       54.16      0.74 o 
  -1   2   4     2977.86     2960.03     12.12 o 
   0   2   4      494.55      425.32      1.82 o 
   1   2   4     1214.02     1177.93      5.19 o 
   2   2   4        7.94        7.00      0.42 o 
   3   2   4      181.55      182.91      2.32 o 
   4   2   4       15.51       17.15      1.39 o 
   5   2   4        1.99        1.01      2.55 o 
  -5   3   4       35.90       37.42      6.15 o 
  -4   3   4       20.84       20.06      1.26 o 
  -3   3   4        4.41        5.58      0.58 o 
  -2   3   4     1789.75     1752.00      8.41 o 
  -1   3   4     2219.83     2317.78     10.36 o 
   0   3   4     1609.73     1468.51      5.84 o 
   1   3   4      246.76      233.56      1.63 o 
   2   3   4       70.79       75.53      0.97 o 
   3   3   4        3.01        2.47      0.75 o 
   4   3   4        5.98        6.35      1.25 o 
  -5   4   4        4.52        3.80      2.20 o 
  -4   4   4       10.80       12.68      1.31 o 
  -3   4   4      196.51      187.95      2.22 o 
  -2   4   4     1166.45     1171.85      7.12 o 
  -1   4   4       25.59       22.90      0.52 o 
   0   4   4      203.19      207.89      1.37 o 
   1   4   4        1.60        0.32      0.27 o 
   2   4   4      102.88       92.86      1.18 o 
   3   4   4       12.46       10.40      1.03 o 
   4   4   4        0.44        0.45      1.04 o 
  -4   5   4        2.35        1.55      0.76 o 
  -3   5   4        1.68        0.90      0.61 o 
  -2   5   4       27.30       30.37      0.78 o 
  -1   5   4       14.54       18.05      0.45 o 
   0   5   4       47.68       55.69      0.74 o 
   1   5   4      361.32      402.66      2.55 o 
   2   5   4      419.89      419.45      3.34 o 
   3   5   4       71.71       71.17      2.14 o 
   4   5   4        2.28        1.86      1.11 o 
  -4   6   4        0.86        0.43      0.80 o 
  -3   6   4       18.80       17.20      0.97 o 
  -2   6   4      161.77      153.80      2.31 o 
  -1   6   4       13.38       12.51      0.46 o 
   0   6   4       18.85       22.85      0.56 o 
   1   6   4      678.09      686.50      4.03 o 
   2   6   4        0.43        1.34      0.68 o 
   3   6   4       49.62       49.42      2.32 o 
   4   6   4       14.63       15.39      2.02 o 
  -4   7   4        2.94        4.56      1.16 o 
  -3   7   4       10.91        9.07      1.00 o 
  -2   7   4       65.32       64.69      1.58 o 
  -1   7   4        4.81        5.09      0.45 o 
   0   7   4      175.40      184.30      1.58 o 
   1   7   4       27.89       27.37      0.88 o 
   2   7   4       19.05       18.61      1.41 o 
   3   7   4       21.36       23.43      1.64 o 
   4   7   4        0.64       -0.22      1.48 o 
  -4   8   4        1.35        1.94      1.83 o 
  -3   8   4        7.67        7.64      1.12 o 
  -2   8   4        0.42        0.43      0.76 o 
  -1   8   4       73.48       65.02      1.44 o 
   0   8   4        3.56        2.02      0.53 o 
   1   8   4      370.99      370.89      4.25 o 
   2   8   4       95.02       81.03      2.87 o 
   3   8   4        1.03       -0.14      0.95 o 
   4   8   4        9.23       10.06      2.55 o 
  -4   9   4        0.99        3.85      2.21 o 
  -3   9   4        0.54        1.09      1.33 o 
  -2   9   4        0.12        0.25      0.96 o 
  -1   9   4        6.31        6.27      0.81 o 
   0   9   4       89.57       88.19      1.89 o 
   1   9   4       78.33       81.69      2.56 o 
   2   9   4        0.00        0.07      0.95 o 
   3   9   4        5.07        3.75      1.41 o 
  -3  10   4       32.49       35.62      2.99 o 
  -2  10   4        0.00        1.28      1.19 o 
  -1  10   4       80.77       77.68      2.56 o 
   0  10   4       21.37       21.44      1.39 o 
   1  10   4        0.26        1.52      1.29 o 
   2  10   4       15.55       14.84      2.71 o 
   3  10   4       25.24       25.53      3.29 o 
  -3  11   4        3.51        5.02      2.61 o 
  -2  11   4        2.93        1.77      1.54 o 
  -1  11   4       63.38       69.59      2.29 o 
   0  11   4       69.67       68.70      2.62 o 
   1  11   4        1.62        3.15      1.48 o 
   2  11   4        2.76        3.39      1.97 o 
   3  11   4        1.28        0.20      2.04 o 
  -2  12   4        0.89        3.50      2.85 o 
  -1  12   4      126.82      125.65      3.21 o 
   0  12   4       56.03       54.26      2.96 o 
   1  12   4       24.32       24.36      2.53 o 
   2  12   4        2.58        1.67      2.34 o 
  -2  13   4       70.81       73.87     18.10 o 
  -1  13   4        0.39        0.21      1.33 o 
   0  13   4        0.00       -1.20      1.35 o 
   1  13   4        1.26        2.01      1.62 o 
   0  14   4        0.07        0.09      1.63 o 
  -5   1   5        2.57        1.44      1.74 o 
  -4   1   5       15.25       14.77      1.11 o 
  -3   1   5       82.05       85.41      1.42 o 
  -2   1   5      229.28      222.65      1.74 o 
  -1   1   5        4.07        5.60      0.21 o 
   0   1   5        2.94        1.63      0.16 o 
   1   1   5      515.05      462.13      3.01 o 
   2   1   5        6.08        5.73      0.42 o 
   3   1   5        3.33        4.76      0.69 o 
   4   1   5        2.03        1.63      1.27 o 
  -5   2   5        6.74       10.20      2.44 o 
  -4   2   5        7.94        7.91      0.88 o 
  -3   2   5        5.78        6.30      0.60 o 
  -2   2   5       55.51       55.18      0.83 o 
  -1   2   5      719.96      672.95      3.37 o 
   0   2   5        8.53        7.88      0.22 o 
   1   2   5       25.45       23.69      0.59 o 
   2   2   5        3.96        2.38      0.35 o 
   3   2   5       22.74       23.37      1.27 o 
   4   2   5       20.45       15.76      2.20 o 
  -5   3   5        0.33       -1.37      1.81 o 
  -4   3   5        8.50       10.42      1.01 o 
  -3   3   5        9.04        9.38      0.73 o 
  -2   3   5        0.04        0.69      0.30 o 
  -1   3   5     1349.75     1321.68      6.11 o 
   0   3   5      343.12      340.12      1.69 o 
   1   3   5       40.20       42.62      0.63 o 
   2   3   5        9.19        9.92      0.48 o 
   3   3   5      144.47      144.18      3.55 o 
   4   3   5        6.09        6.57      1.57 o 
  -5   4   5        5.99        4.20      2.72 o 
  -4   4   5       37.41       38.57      2.22 o 
  -3   4   5       51.04       48.38      1.17 o 
  -2   4   5      233.51      237.60      2.00 o 
  -1   4   5       94.15       96.13      0.95 o 
   0   4   5     2307.48     2355.88      9.54 o 
   1   4   5      190.67      200.79      1.48 o 
   2   4   5       30.26       28.74      0.77 o 
   3   4   5       60.47       59.08      2.34 o 
   4   4   5        9.32        7.54      1.61 o 
  -4   5   5       18.90       18.30      1.58 o 
  -3   5   5      435.58      416.44      3.97 o 
  -2   5   5      192.44      194.01      1.93 o 
  -1   5   5       10.85       17.06      0.53 o 
   0   5   5     1303.56     1375.42      6.12 o 
   1   5   5      435.04      451.50      2.73 o 
   2   5   5       30.63       35.97      1.21 o 
   3   5   5      141.26      137.86      3.12 o 
   4   5   5        3.96       -0.50      1.29 o 
  -4   6   5       45.01       37.05      2.53 o 
  -3   6   5       35.95       34.04      1.23 o 
  -2   6   5      151.04      137.58      1.92 o 
  -1   6   5      351.54      373.76      2.50 o 
   0   6   5        0.32        0.06      0.27 o 
   1   6   5      863.10      833.75      4.29 o 
   2   6   5        1.47        1.05      0.66 o 
   3   6   5       44.36       43.46      2.22 o 
   4   6   5        4.24        4.04      1.32 o 
  -4   7   5        0.02        0.02      1.25 o 
  -3   7   5        1.78        1.66      0.76 o 
  -2   7   5      161.60      158.99      2.29 o 
  -1   7   5        1.19        0.99      0.36 o 
   0   7   5        9.06       13.04      0.53 o 
   1   7   5      134.54      132.70      1.84 o 
   2   7   5      189.55      168.22      3.37 o 
   3   7   5        7.55       10.94      1.49 o 
   4   7   5        2.41        2.61      1.95 o 
  -4   8   5        6.57        9.61      2.31 o 
  -3   8   5        9.91       10.65      1.35 o 
  -2   8   5      240.58      228.50      3.55 o 
  -1   8   5       25.35       22.02      0.90 o 
   0   8   5       35.51       35.84      1.11 o 
   1   8   5        5.41        3.10      0.66 o 
   2   8   5       88.75       85.55      2.76 o 
   3   8   5        3.63        3.53      1.40 o 
   4   8   5        1.35        1.72      1.99 o 
  -4   9   5       12.53        8.61      2.84 o 
  -3   9   5        2.99        2.12      1.24 o 
  -2   9   5       75.06       76.19      2.47 o 
  -1   9   5       21.27       20.69      1.23 o 
   0   9   5       44.34       47.22      1.47 o 
   1   9   5        3.97        3.16      1.01 o 
   2   9   5       10.17        9.67      2.03 o 
   3   9   5        0.11       -0.09      1.29 o 
  -3  10   5        0.08        1.25      1.74 o 
  -2  10   5       59.78       62.16      2.93 o 
  -1  10   5       28.99       31.15      1.44 o 
   0  10   5        0.74        1.11      0.85 o 
   1  10   5        1.48        0.78      1.22 o 
   2  10   5       47.48       45.64      4.31 o 
   3  10   5        1.93        3.25      2.13 o 
  -3  11   5       32.28       36.12      4.40 o 
  -2  11   5       19.43       23.74      2.92 o 
  -1  11   5        0.15       -0.09      0.77 o 
   0  11   5       19.26       21.06      1.52 o 
   1  11   5        8.12       10.59      2.46 o 
   2  11   5       12.49        6.65      2.25 o 
   3  11   5        1.21       -1.77      2.69 o 
  -2  12   5       48.03       51.00      4.12 o 
  -1  12   5        7.19        9.43      1.23 o 
   0  12   5       79.85       84.49      3.01 o 
   1  12   5        1.74        3.18      1.52 o 
   2  12   5        1.14        4.57      2.84 o 
  -2  13   5        4.23        1.88      2.63 o 
  -1  13   5        5.22        2.75      1.58 o 
   0  13   5        0.71        1.27      1.18 o 
   1  13   5        7.17        5.86      1.98 o 
   0  14   5        0.03        1.40      1.70 o 
  -5   0   6       15.36       12.32      3.19 o 
  -4   0   6       80.38       78.93      2.81 o 
  -3   0   6        0.76        1.32      0.63 o 
  -2   0   6     1497.49     1445.57     10.82 o 
  -1   0   6       65.83       57.45      0.80 o 
   0   0   6      743.83      786.74      4.26 o 
   1   0   6      338.30      390.51      2.84 o 
   2   0   6     1107.69     1077.10      7.24 o 
   3   0   6      148.40      140.37      4.11 o 
   4   0   6      142.42      152.72      7.15 o 
  -5   1   6        3.23        5.33      1.69 o 
  -4   1   6        7.92       10.01      0.86 o 
  -3   1   6      154.05      140.38      2.06 o 
  -2   1   6      283.71      289.16      2.09 o 
  -1   1   6     2374.94     2303.11     18.65 o 
   0   1   6     1142.75     1090.72      4.28 o 
   1   1   6      444.26      444.63      2.55 o 
   2   1   6      521.41      510.79      3.06 o 
   3   1   6        1.35        2.00      0.75 o 
   4   1   6        7.05        4.97      1.68 o 
  -5   2   6        0.68        1.59      1.63 o 
  -4   2   6        3.89        4.21      0.75 o 
  -3   2   6       15.99       15.99      0.93 o 
  -2   2   6       70.52       62.36      1.07 o 
  -1   2   6       21.08       23.21      0.43 o 
   0   2   6      264.18      242.20      1.33 o 
   1   2   6      387.20      399.47      2.16 o 
   2   2   6      172.44      181.19      1.84 o 
   3   2   6        3.39        4.11      0.96 o 
   4   2   6       85.69       91.78      4.08 o 
  -5   3   6       19.25       24.83      3.96 o 
  -4   3   6        0.65        0.95      0.79 o 
  -3   3   6        0.00       -0.12      0.46 o 
  -2   3   6      280.46      301.16      2.19 o 
  -1   3   6        1.61        1.61      0.22 o 
   0   3   6       93.93       96.83      0.80 o 
   1   3   6      382.88      392.59      2.14 o 
   2   3   6      288.53      289.95      2.04 o 
   3   3   6        8.42        9.54      1.23 o 
   4   3   6       18.85       20.97      2.34 o 
  -5   4   6        8.20        3.56      2.29 o 
  -4   4   6        1.28        2.09      0.86 o 
  -3   4   6      252.75      253.51      3.01 o 
  -2   4   6      612.72      623.50      3.99 o 
  -1   4   6       65.04       58.22      0.75 o 
   0   4   6      519.04      524.62      2.54 o 
   1   4   6       16.36       24.24      0.55 o 
   2   4   6      426.33      441.84      3.25 o 
   3   4   6        6.86        6.26      1.23 o 
   4   4   6        2.88        3.58      1.42 o 
  -4   5   6       12.91       14.35      1.69 o 
  -3   5   6      128.41      121.27      1.79 o 
  -2   5   6       40.78       37.87      0.91 o 
  -1   5   6      555.86      566.77      3.33 o 
   0   5   6      546.06      563.88      2.92 o 
   1   5   6      263.81      255.75      1.79 o 
   2   5   6       59.66       62.74      1.53 o 
   3   5   6        3.89        4.14      1.18 o 
   4   5   6        0.58       -0.07      1.27 o 
  -4   6   6        9.96        4.58      1.23 o 
  -3   6   6      273.53      259.41      3.11 o 
  -2   6   6        9.92        7.63      0.63 o 
  -1   6   6        7.44        8.27      0.47 o 
   0   6   6      441.66      472.79      2.73 o 
   1   6   6       17.81       16.67      0.57 o 
   2   6   6        5.89        9.39      1.14 o 
   3   6   6        9.45        8.02      1.39 o 
   4   6   6        0.26       -0.20      1.33 o 
  -4   7   6       46.91       42.59      2.71 o 
  -3   7   6       57.61       56.12      1.76 o 
  -2   7   6      126.55      127.44      2.08 o 
  -1   7   6      148.48      171.08      2.09 o 
   0   7   6      115.26      125.56      1.35 o 
   1   7   6      189.01      198.05      2.46 o 
   2   7   6       50.27       51.18      2.01 o 
   3   7   6        0.05       -1.10      1.10 o 
   4   7   6        0.29        2.19      1.95 o 
  -4   8   6       15.91       14.68      2.22 o 
  -3   8   6        5.48        4.27      0.99 o 
  -2   8   6        0.01        0.28      0.68 o 
  -1   8   6       18.43       18.16      0.82 o 
   0   8   6       42.75       49.60      1.37 o 
   1   8   6        0.04        0.33      0.62 o 
   2   8   6       30.78       35.69      2.22 o 
   3   8   6        3.85        6.11      1.77 o 
   4   8   6        1.95        2.45      2.64 o 
  -4   9   6       16.73       13.69      3.52 o 
  -3   9   6        0.71        2.18      1.12 o 
  -2   9   6        5.77        5.13      1.30 o 
  -1   9   6       17.18       17.13      0.89 o 
   0   9   6       20.18       18.93      1.15 o 
   1   9   6        0.17        0.69      0.93 o 
   2   9   6        5.33        4.19      1.78 o 
   3   9   6        2.31        2.17      1.92 o 
  -3  10   6       16.19       14.46      2.03 o 
  -2  10   6       12.93       14.63      1.78 o 
  -1  10   6       55.93       53.01      1.55 o 
   0  10   6       14.81       12.14      1.10 o 
   1  10   6        3.45        3.33      1.29 o 
   2  10   6        5.56        5.52      1.95 o 
   3  10   6        0.02        1.59      2.94 o 
  -3  11   6        8.29       10.46      2.97 o 
  -2  11   6       10.12       12.09      2.44 o 
  -1  11   6        9.35        8.13      1.11 o 
   0  11   6       39.23       39.08      2.06 o 
   1  11   6        8.74        6.59      1.61 o 
   2  11   6        3.33        3.53      2.49 o 
  -2  12   6       30.66       41.68      3.84 o 
  -1  12   6        8.70        8.64      1.92 o 
   0  12   6        0.05        0.37      0.93 o 
   1  12   6        5.89        2.71      1.56 o 
   2  12   6        0.74        0.42      2.36 o 
  -2  13   6        0.95        3.02      2.64 o 
  -1  13   6       57.48       63.29      3.83 o 
   0  13   6        0.04       -0.01      1.17 o 
   1  13   6        2.44        4.99      1.78 o 
  -5   1   7        2.22        0.70      1.36 o 
  -4   1   7        0.08        0.36      0.59 o 
  -3   1   7      286.72      285.42      2.62 o 
  -2   1   7       30.10       32.14      0.72 o 
  -1   1   7       22.31       20.94      0.60 o 
   0   1   7     3036.95     2964.03     11.25 o 
   1   1   7     1935.31     1905.08      7.72 o 
   2   1   7       14.23       18.83      0.57 o 
   3   1   7       23.20       23.64      1.55 o 
   4   1   7      127.27      134.19      5.56 o 
  -5   2   7       20.25       21.05      3.01 o 
  -4   2   7        7.23        9.06      0.88 o 
  -3   2   7        1.45        0.59      0.41 o 
  -2   2   7       42.51       45.06      0.91 o 
  -1   2   7      908.97      967.77      5.60 o 
   0   2   7       11.30        9.95      0.29 o 
   1   2   7       43.37       42.89      0.65 o 
   2   2   7        0.69        0.80      0.34 o 
   3   2   7        0.05        0.53      0.91 o 
   4   2   7        0.24       -0.14      1.51 o 
  -5   3   7       10.57       12.80      2.59 o 
  -4   3   7       26.41       23.69      1.23 o 
  -3   3   7       23.35       24.46      0.83 o 
  -2   3   7      170.14      155.57      1.81 o 
  -1   3   7       27.63       26.91      0.50 o 
   0   3   7      236.88      253.32      1.46 o 
   1   3   7      504.47      517.56      2.79 o 
   2   3   7      628.39      647.25      3.83 o 
   3   3   7       33.72       30.19      1.96 o 
   4   3   7       29.52       28.86      3.62 o 
  -5   4   7        2.28        2.93      2.21 o 
  -4   4   7       37.66       40.91      1.99 o 
  -3   4   7        6.74        8.58      0.68 o 
  -2   4   7       14.31       13.00      0.47 o 
  -1   4   7      358.55      403.85      2.52 o 
   0   4   7     1350.40     1360.68      5.85 o 
   1   4   7      330.63      356.63      2.20 o 
   2   4   7       24.91       23.49      0.96 o 
   3   4   7       26.64       29.60      2.13 o 
   4   4   7        0.43        2.10      1.85 o 
  -4   5   7        8.27        6.77      1.49 o 
  -3   5   7      380.14      371.43      3.51 o 
  -2   5   7       33.79       27.87      0.80 o 
  -1   5   7      190.54      187.91      1.59 o 
   0   5   7      186.77      199.25      1.47 o 
   1   5   7        7.84        8.40      0.44 o 
   2   5   7       64.81       62.67      2.38 o 
   3   5   7        0.23       -0.12      1.13 o 
   4   5   7        6.74        8.13      2.00 o 
  -4   6   7       14.96       14.25      1.66 o 
  -3   6   7        0.11        0.44      0.56 o 
  -2   6   7        9.14        7.63      0.66 o 
  -1   6   7      301.58      291.66      2.40 o 
   0   6   7       10.87       14.12      0.55 o 
   1   6   7       75.90       85.22      1.19 o 
   2   6   7       53.27       54.39      2.62 o 
   3   6   7        7.42        7.86      1.50 o 
   4   6   7        2.15        4.23      2.18 o 
  -4   7   7       77.95       70.77      3.62 o 
  -3   7   7       55.26       56.68      2.21 o 
  -2   7   7       17.94       16.63      1.16 o 
  -1   7   7      903.10      919.24      6.35 o 
   0   7   7       16.55       20.30      0.70 o 
   1   7   7        7.32        7.00      0.71 o 
   2   7   7       14.34       15.54      1.49 o 
   3   7   7        0.92        0.72      1.52 o 
   4   7   7        2.12        3.96      2.13 o 
  -4   8   7        4.38       -0.11      2.20 o 
  -3   8   7       52.91       51.44      1.91 o 
  -2   8   7       27.91       30.49      1.64 o 
  -1   8   7        0.50        0.44      0.55 o 
   0   8   7      164.03      164.40      2.57 o 
   1   8   7      118.17      119.34      2.53 o 
   2   8   7       23.34       18.02      2.48 o 
   3   8   7        5.33        5.53      1.72 o 
  -4   9   7        0.71        1.75      1.96 o 
  -3   9   7       34.08       38.91      1.97 o 
  -2   9   7        7.39        6.82      1.14 o 
  -1   9   7       41.07       34.78      1.65 o 
   0   9   7        3.21        1.68      0.70 o 
   1   9   7       92.41       84.81      2.42 o 
   2   9   7       34.14       35.17      3.17 o 
   3   9   7        2.35        2.96      2.01 o 
  -3  10   7        0.33        1.35      1.28 o 
  -2  10   7        7.75        4.85      1.65 o 
  -1  10   7       25.79       21.67      1.65 o 
   0  10   7       17.02       20.26      1.24 o 
   1  10   7       16.27       17.69      1.88 o 
   2  10   7        1.54        1.10      2.00 o 
   3  10   7        0.78        3.71      2.17 o 
  -3  11   7        0.35        1.57      2.62 o 
  -2  11   7        2.04        2.94      1.99 o 
  -1  11   7        7.14        6.07      1.36 o 
   0  11   7       33.56       36.23      2.83 o 
   1  11   7        2.42        3.77      1.48 o 
   2  11   7        0.72        2.26      2.29 o 
  -2  12   7        0.59       -0.53      1.73 o 
  -1  12   7        5.14        6.92      1.48 o 
   0  12   7        0.27       -0.19      0.89 o 
   1  12   7        1.85       -0.44      1.38 o 
   2  12   7       16.89       17.47      3.70 o 
  -1  13   7        0.69        0.91      1.52 o 
   0  13   7       13.10       11.34      2.37 o 
   1  13   7        8.05        7.42      4.16 o 
  -5   0   8        0.09        1.77      1.88 o 
  -4   0   8        0.33       -0.15      0.76 o 
  -3   0   8      103.39       99.81      1.80 o 
  -2   0   8       24.70       19.58      0.82 o 
  -1   0   8      571.83      629.74      5.73 o 
   0   0   8      943.45      945.31      5.72 o 
   1   0   8      213.41      217.31      1.89 o 
   2   0   8      186.36      191.57      2.19 o 
   3   0   8      370.20      375.58      7.91 o 
   4   0   8       21.74       15.70      5.03 o 
  -5   1   8        5.24        2.79      1.54 o 
  -4   1   8       34.94       37.13      1.23 o 
  -3   1   8       45.98       43.58      1.06 o 
  -2   1   8       11.93        9.20      0.61 o 
  -1   1   8      536.20      527.29      5.16 o 
   0   1   8        0.00        0.07      0.19 o 
   1   1   8      244.42      244.31      1.60 o 
   2   1   8      171.35      160.50      1.46 o 
   3   1   8       27.40       27.65      1.68 o 
   4   1   8       29.87       36.86      3.04 o 
  -5   2   8        2.75        4.11      1.87 o 
  -4   2   8       42.36       42.80      1.50 o 
  -3   2   8      158.65      157.52      2.17 o 
  -2   2   8      105.67      116.55      1.39 o 
  -1   2   8      515.53      527.22      3.36 o 
   0   2   8      327.56      375.39      2.10 o 
   1   2   8     1256.78     1320.68      5.68 o 
   2   2   8      191.38      198.21      1.80 o 
   3   2   8      110.73      108.47      3.21 o 
   4   2   8       12.94       13.78      4.48 o 
  -5   3   8        0.01       -2.06      2.06 o 
  -4   3   8        9.71        8.21      1.02 o 
  -3   3   8       54.46       55.52      1.37 o 
  -2   3   8      601.13      579.63      4.44 o 
  -1   3   8     1821.28     1801.29      9.79 o 
   0   3   8      170.86      156.68      1.22 o 
   1   3   8      722.58      722.48      3.65 o 
   2   3   8        1.23        1.02      0.49 o 
   3   3   8       59.93       63.22      2.88 o 
   4   3   8        5.58        2.80      1.73 o 
  -5   4   8        0.01       -1.41      1.79 o 
  -4   4   8       51.70       54.50      2.18 o 
  -3   4   8       92.69       98.26      2.03 o 
  -2   4   8       14.67       15.40      0.72 o 
  -1   4   8       26.30       30.25      0.57 o 
   0   4   8      158.68      162.95      1.24 o 
   1   4   8       97.31       92.39      1.07 o 
   2   4   8       14.64       15.10      0.97 o 
   3   4   8       21.31       17.25      1.95 o 
   4   4   8       13.10        7.89      5.11 o 
  -4   5   8       22.43       20.29      1.88 o 
  -3   5   8       92.26       92.63      2.18 o 
  -2   5   8       17.54       14.39      0.60 o 
  -1   5   8       15.46       14.62      0.51 o 
   0   5   8      887.02      931.45      4.54 o 
   1   5   8      115.74      110.90      1.18 o 
   2   5   8        4.64        4.17      0.91 o 
   3   5   8        4.52        3.97      1.35 o 
   4   5   8        5.92        7.73      2.81 o 
  -4   6   8       56.21       50.04      2.46 o 
  -3   6   8      124.84      121.64      1.99 o 
  -2   6   8        7.98        6.90      0.59 o 
  -1   6   8       47.54       46.97      0.91 o 
   0   6   8        8.08        9.05      0.43 o 
   1   6   8        3.44        3.25      0.56 o 
   2   6   8       21.25       22.48      1.65 o 
   3   6   8        0.00        0.57      1.31 o 
   4   6   8        1.93        0.01      2.32 o 
  -4   7   8       52.32       48.27      2.76 o 
  -3   7   8       53.32       53.50      1.54 o 
  -2   7   8       53.58       56.83      1.38 o 
  -1   7   8       52.73       56.27      1.25 o 
   0   7   8      145.33      143.37      1.74 o 
   1   7   8       39.32       35.92      1.42 o 
   2   7   8        3.30        2.05      1.15 o 
   3   7   8       30.08       28.00      2.54 o 
   4   7   8        2.61       -1.26      1.80 o 
  -4   8   8        6.05        1.83      2.45 o 
  -3   8   8        0.15        0.56      0.82 o 
  -2   8   8       63.48       55.95      1.71 o 
  -1   8   8        4.10        4.49      0.67 o 
   0   8   8       42.51       49.89      1.33 o 
   1   8   8        6.54        3.97      0.87 o 
   2   8   8        8.81       13.52      3.94 o 
   3   8   8        0.01       -1.51      1.66 o 
  -4   9   8       13.97        9.35      2.86 o 
  -3   9   8       17.31       16.05      1.45 o 
  -2   9   8       77.05       78.85      2.23 o 
  -1   9   8       28.11       24.51      1.35 o 
   0   9   8       16.85       17.18      1.08 o 
   1   9   8        1.47        1.69      0.95 o 
   2   9   8       13.51       11.24      2.35 o 
   3   9   8       16.00       10.56      2.47 o 
  -3  10   8       30.13       31.96      2.71 o 
  -2  10   8        4.37        1.31      1.25 o 
  -1  10   8        1.66        1.28      0.90 o 
   0  10   8        1.43        1.26      0.77 o 
   1  10   8       16.77       17.72      1.70 o 
   2  10   8        8.95       10.84      2.81 o 
   3  10   8        3.94        3.00      2.92 o 
  -3  11   8        4.37       10.09      3.06 o 
  -2  11   8        0.92        2.36      1.79 o 
  -1  11   8        1.08        0.36      1.13 o 
   0  11   8        0.00       -0.05      0.76 o 
   1  11   8        6.19        5.53      1.84 o 
   2  11   8        2.60        2.12      5.80 o 
  -2  12   8        8.29        9.89      2.49 o 
  -1  12   8        2.82        2.75      1.41 o 
   0  12   8        2.36        1.90      1.12 o 
   1  12   8       17.85       17.71      4.25 o 
   2  12   8       10.75       16.29      5.05 o 
  -1  13   8       11.40        8.21      1.99 o 
   0  13   8        6.03        7.77      1.76 o 
   1  13   8        0.27       -1.60      1.60 o 
  -5   1   9        4.03        2.53      1.70 o 
  -4   1   9        1.18        0.38      0.70 o 
  -3   1   9        0.28        0.22      0.41 o 
  -2   1   9       93.92       93.15      1.30 o 
  -1   1   9      643.40      610.87      6.53 o 
   0   1   9     2233.59     2316.24     10.05 o 
   1   1   9      373.67      403.61      2.28 o 
   2   1   9        6.20        5.08      0.50 o 
   3   1   9      214.14      215.32      4.23 o 
   4   1   9       34.11       36.37      3.11 o 
  -5   2   9       20.55       20.69      2.56 o 
  -4   2   9       36.01       45.46      1.92 o 
  -3   2   9        3.44        5.25      0.60 o 
  -2   2   9        1.92        2.03      0.36 o 
  -1   2   9      453.58      464.01      3.29 o 
   0   2   9     1267.56     1285.25      5.91 o 
   1   2   9        0.89        0.77      0.28 o 
   2   2   9      159.49      166.06      1.97 o 
   3   2   9       66.12       67.50      2.75 o 
   4   2   9        2.50        2.56      1.87 o 
  -5   3   9        1.59        6.27      2.28 o 
  -4   3   9       49.14       53.91      1.82 o 
  -3   3   9       31.82       32.72      1.08 o 
  -2   3   9      160.33      150.98      1.71 o 
  -1   3   9      156.98      171.16      1.70 o 
   0   3   9       53.09       57.75      0.76 o 
   1   3   9      339.06      347.76      2.18 o 
   2   3   9        0.28        0.26      0.55 o 
   3   3   9       17.53       13.64      1.76 o 
   4   3   9        6.73        6.72      2.32 o 
  -5   4   9        1.25        1.98      2.66 o 
  -4   4   9        8.69       11.01      1.30 o 
  -3   4   9       10.44       11.93      0.89 o 
  -2   4   9       81.76       79.11      1.32 o 
  -1   4   9       12.04       10.36      0.57 o 
   0   4   9      484.20      513.25      3.08 o 
   1   4   9      141.71      148.33      1.43 o 
   2   4   9       53.92       52.16      1.71 o 
   3   4   9      236.85      232.40      5.89 o 
   4   4   9        0.50        2.28      2.33 o 
  -4   5   9       28.95       29.60      1.97 o 
  -3   5   9        0.05       -0.19      0.63 o 
  -2   5   9       30.13       30.38      0.82 o 
  -1   5   9       70.36       73.91      0.98 o 
   0   5   9      250.33      245.89      1.81 o 
   1   5   9      122.37      120.39      1.66 o 
   2   5   9      143.86      132.48      2.89 o 
   3   5   9       17.35       15.14      2.10 o 
   4   5   9        6.85        4.03      2.51 o 
  -4   6   9        5.05        5.17      1.42 o 
  -3   6   9       14.41       11.01      1.14 o 
  -2   6   9       42.79       44.97      1.07 o 
  -1   6   9      110.10      109.92      1.48 o 
   0   6   9      162.97      172.26      1.54 o 
   1   6   9      100.12      102.64      1.66 o 
   2   6   9      131.27      139.75      3.39 o 
   3   6   9        0.50        1.85      1.36 o 
   4   6   9        1.83        2.01      2.42 o 
  -4   7   9       66.64       61.42      3.08 o 
  -3   7   9       21.51       21.75      1.46 o 
  -2   7   9       52.43       48.10      1.23 o 
  -1   7   9        8.02        5.44      0.66 o 
   0   7   9       32.61       32.63      0.94 o 
   1   7   9       57.51       62.23      1.88 o 
   2   7   9       34.46       27.89      2.43 o 
   3   7   9        2.67        5.92      1.79 o 
  -4   8   9       15.07       16.99      2.77 o 
  -3   8   9        0.52        0.44      0.75 o 
  -2   8   9       12.05        6.72      0.81 o 
  -1   8   9       97.08       92.29      2.10 o 
   0   8   9        0.00       -0.49      0.49 o 
   1   8   9      140.61      129.92      3.11 o 
   2   8   9        0.89        0.68      1.51 o 
   3   8   9        1.36        1.87      1.90 o 
  -3   9   9        4.71        7.70      1.27 o 
  -2   9   9      141.49      145.88      2.79 o 
  -1   9   9       10.09        5.88      0.93 o 
   0   9   9        5.58        6.67      0.98 o 
   1   9   9        8.36       10.31      1.42 o 
   2   9   9       18.13       20.93      3.91 o 
   3   9   9       19.93       20.73      3.89 o 
  -3  10   9        1.72       -0.09      1.58 o 
  -2  10   9        1.65        1.16      1.19 o 
  -1  10   9        8.32       10.85      1.64 o 
   0  10   9       24.33       28.87      1.39 o 
   1  10   9        3.99        6.57      1.86 o 
   2  10   9        0.36        3.64      2.29 o 
   3  10   9       15.28       12.09      3.56 o 
  -3  11   9       25.17       27.44      4.07 o 
  -2  11   9        9.84        8.37      1.91 o 
  -1  11   9       38.48       41.59      3.45 o 
   0  11   9        2.84        2.23      0.97 o 
   1  11   9        4.07        5.91      1.53 o 
   2  11   9        1.19       -1.45      2.29 o 
  -2  12   9        0.65        2.03      2.18 o 
  -1  12   9        0.39       -1.08      1.28 o 
   0  12   9       10.97        9.64      1.75 o 
   1  12   9       17.98       18.51      2.20 o 
   2  12   9        3.46        3.69      2.86 o 
  -1  13   9       11.75       10.77      2.22 o 
   0  13   9        0.35        1.89      1.46 o 
   1  13   9        3.28        6.26      2.42 o 
  -5   0  10       18.14       15.91      3.36 o 
  -4   0  10        7.22        4.17      1.31 o 
  -3   0  10       83.41       82.27      2.73 o 
  -2   0  10      621.04      631.35     10.48 o 
  -1   0  10      172.31      172.35      2.03 o 
   0   0  10      855.65      881.90      6.72 o 
   1   0  10      386.69      366.31      2.96 o 
   2   0  10       80.45       83.45      2.25 o 
   3   0  10       71.53       77.55      3.59 o 
   4   0  10        9.44       10.66      5.33 o 
  -5   1  10        5.17        6.83      1.93 o 
  -4   1  10       16.37       16.09      1.71 o 
  -3   1  10       12.12       11.69      0.77 o 
  -2   1  10      704.68      694.91      4.91 o 
  -1   1  10      244.26      251.01      2.34 o 
   0   1  10      403.63      420.09      2.46 o 
   1   1  10      265.38      278.78      1.81 o 
   2   1  10       42.10       43.52      1.19 o 
   3   1  10       24.18       26.12      1.71 o 
   4   1  10       10.45       13.05      2.28 o 
  -5   2  10        5.21        5.98      2.48 o 
  -4   2  10        0.02        0.31      0.70 o 
  -3   2  10       14.84       14.84      0.72 o 
  -2   2  10      367.56      389.92      3.10 o 
  -1   2  10       97.90       99.79      1.05 o 
   0   2  10      209.26      198.46      1.40 o 
   1   2  10        0.00       -0.13      0.28 o 
   2   2  10       20.10       17.33      0.98 o 
   3   2  10        0.54        2.08      1.15 o 
   4   2  10        9.31       12.35      2.58 o 
  -5   3  10        2.64        1.55      1.95 o 
  -4   3  10       17.39       19.91      1.24 o 
  -3   3  10        1.19        2.76      0.56 o 
  -2   3  10      409.97      410.91      3.44 o 
  -1   3  10       25.69       29.85      0.75 o 
   0   3  10      404.41      387.53      2.33 o 
   1   3  10        1.21        1.99      0.33 o 
   2   3  10       41.51       39.05      1.46 o 
   3   3  10       14.01        9.91      1.68 o 
   4   3  10        5.27        2.36      1.76 o 
  -4   4  10       38.57       39.10      2.11 o 
  -3   4  10       10.21       12.66      0.89 o 
  -2   4  10        9.83       10.24      0.62 o 
  -1   4  10      154.46      162.40      1.95 o 
   0   4  10        5.40        5.89      0.42 o 
   1   4  10       40.22       41.99      0.83 o 
   2   4  10       48.73       46.61      2.21 o 
   3   4  10        0.93        2.44      1.46 o 
   4   4  10       17.13       10.32      3.03 o 
  -4   5  10       88.41       92.59      2.74 o 
  -3   5  10        2.80        2.22      0.76 o 
  -2   5  10       82.69       81.94      1.68 o 
  -1   5  10        0.25        0.54      0.32 o 
   0   5  10      174.79      174.29      1.60 o 
   1   5  10       18.29       19.37      0.76 o 
   2   5  10        5.35        8.38      1.37 o 
   3   5  10        1.16       -0.84      1.37 o 
   4   5  10        0.13        0.03      1.84 o 
  -4   6  10       23.48       26.86      2.10 o 
  -3   6  10        0.08       -0.17      0.70 o 
  -2   6  10       21.33       18.98      1.04 o 
  -1   6  10       14.23       16.21      0.71 o 
   0   6  10       11.89        9.45      0.62 o 
   1   6  10       49.97       57.97      1.56 o 
   2   6  10       99.03       97.27      2.80 o 
   3   6  10        4.98        6.24      2.06 o 
   4   6  10        0.91        1.30      2.44 o 
  -4   7  10        3.55        2.65      1.80 o 
  -3   7  10        0.33        0.59      1.10 o 
  -2   7  10       12.45        8.67      0.69 o 
  -1   7  10       23.70       21.63      0.89 o 
   0   7  10       26.15       27.71      1.26 o 
   1   7  10       10.93       13.15      1.12 o 
   2   7  10       35.07       31.27      2.59 o 
   3   7  10       40.12       40.50      3.77 o 
  -4   8  10        6.76        7.64      2.24 o 
  -3   8  10        5.61        5.20      0.92 o 
  -2   8  10       16.34       17.43      1.00 o 
  -1   8  10       10.82       13.95      0.93 o 
   0   8  10       54.89       56.49      1.42 o 
   1   8  10        5.74        4.13      1.03 o 
   2   8  10       30.77       33.00      3.90 o 
   3   8  10       27.43       27.69      4.08 o 
  -3   9  10        8.08        6.50      1.84 o 
  -2   9  10       21.32       20.14      1.60 o 
  -1   9  10        1.68       -0.18      0.74 o 
   0   9  10       17.06       15.98      0.94 o 
   1   9  10        2.68        1.42      0.92 o 
   2   9  10       16.95       12.31      3.04 o 
   3   9  10       32.80       34.61      4.72 o 
  -3  10  10       25.73       31.91      4.46 o 
  -2  10  10        0.22        0.24      1.08 o 
  -1  10  10       13.00       12.06      1.34 o 
   0  10  10      259.79      253.70      3.56 o 
   1  10  10       10.76       12.82      1.47 o 
   2  10  10        0.10       -0.35      2.10 o 
  -3  11  10        0.02       -0.74      3.03 o 
  -2  11  10        1.12       -0.30      1.38 o 
  -1  11  10        7.19        6.93      1.79 o 
   0  11  10        0.00        0.25      0.69 o 
   1  11  10       32.12       32.34      2.13 o 
   2  11  10        0.43       -2.06      2.34 o 
  -2  12  10        3.05        6.67      2.74 o 
  -1  12  10        2.49        3.22      1.46 o 
   0  12  10       12.21       10.55      2.37 o 
   1  12  10       18.68       21.57      3.01 o 
  -1  13  10        1.47        2.56      1.77 o 
   0  13  10        9.67        7.20      2.34 o 
  -5   1  11       38.31       40.60      3.14 o 
  -4   1  11        4.18        4.31      1.19 o 
  -3   1  11      234.28      241.85      2.86 o 
  -2   1  11       46.69       44.91      0.81 o 
  -1   1  11      456.47      510.85      4.27 o 
   0   1  11      838.73      890.84      5.12 o 
   1   1  11       22.16       23.27      0.57 o 
   2   1  11        0.60       -0.06      0.56 o 
   3   1  11       41.20       40.60      2.03 o 
   4   1  11        6.96        6.54      4.71 o 
  -5   2  11       39.41       39.69      3.10 o 
  -4   2  11       19.31       20.53      1.28 o 
  -3   2  11       28.24       27.36      1.00 o 
  -2   2  11       13.17       13.81      0.58 o 
  -1   2  11      296.91      302.60      2.37 o 
   0   2  11      488.98      493.86      2.90 o 
   1   2  11      312.78      337.54      2.20 o 
   2   2  11      314.92      313.12      3.70 o 
   3   2  11        6.34        7.91      1.36 o 
   4   2  11        9.87        9.08      2.45 o 
  -5   3  11       18.99       21.50      2.89 o 
  -4   3  11        0.71        0.90      0.86 o 
  -3   3  11       17.47       18.37      0.91 o 
  -2   3  11        3.51        2.05      0.38 o 
  -1   3  11        9.10        7.04      0.45 o 
   0   3  11        3.20        3.76      0.31 o 
   1   3  11      655.53      650.04      3.37 o 
   2   3  11      104.63      106.68      2.69 o 
   3   3  11        5.06        6.86      1.73 o 
   4   3  11        0.13        1.94      1.98 o 
  -4   4  11        0.20        1.41      1.02 o 
  -3   4  11        3.66        4.00      0.78 o 
  -2   4  11       71.17       71.55      1.34 o 
  -1   4  11      241.00      238.16      2.50 o 
   0   4  11        0.98        1.86      0.33 o 
   1   4  11      150.61      144.47      1.53 o 
   2   4  11       82.78       78.10      2.62 o 
   3   4  11       19.94       26.39      2.59 o 
   4   4  11        0.55        3.77      2.30 o 
  -4   5  11        0.00        0.72      1.05 o 
  -3   5  11        0.44        0.41      0.64 o 
  -2   5  11       11.76       11.63      0.79 o 
  -1   5  11       13.79       11.97      0.53 o 
   0   5  11       64.29       63.48      1.04 o 
   1   5  11       30.89       32.52      1.15 o 
   2   5  11      310.17      314.27      5.71 o 
   3   5  11        0.77       -0.90      1.51 o 
   4   5  11        3.10        1.56      2.06 o 
  -4   6  11       10.58        9.12      1.49 o 
  -3   6  11       21.83       21.73      1.25 o 
  -2   6  11       11.78       11.85      0.93 o 
  -1   6  11        6.22        7.68      0.61 o 
   0   6  11      120.98      129.61      1.79 o 
   1   6  11       85.67       78.42      2.03 o 
   2   6  11      157.86      139.75      3.75 o 
   3   6  11       81.53       87.74      4.71 o 
  -4   7  11        1.36        0.84      1.75 o 
  -3   7  11       43.25       40.11      1.99 o 
  -2   7  11        0.11        1.42      0.59 o 
  -1   7  11        1.13        0.70      0.49 o 
   0   7  11       16.33       16.81      0.91 o 
   1   7  11       33.80       33.67      1.59 o 
   2   7  11       30.95       35.77      3.23 o 
   3   7  11       10.94       14.52      2.64 o 
  -4   8  11        7.52        5.93      2.09 o 
  -3   8  11        0.03        0.57      1.06 o 
  -2   8  11        0.74        1.57      0.63 o 
  -1   8  11        0.56       -0.04      0.61 o 
   0   8  11        4.46        4.81      0.82 o 
   1   8  11       23.12       24.58      1.60 o 
   2   8  11      150.27      168.55      7.39 o 
   3   8  11       23.48       22.85      3.98 o 
  -3   9  11        2.28        2.05      1.53 o 
  -2   9  11       36.94       36.58      1.59 o 
  -1   9  11        0.55       -0.14      0.68 o 
   0   9  11       62.36       61.91      2.66 o 
   1   9  11       81.31       71.90      2.44 o 
   2   9  11        4.92        4.26      2.50 o 
   3   9  11       46.44       48.25      5.35 o 
  -3  10  11        1.54        1.36      2.17 o 
  -2  10  11        9.77        5.95      1.16 o 
  -1  10  11        0.57        1.33      0.96 o 
   0  10  11        0.94        0.28      1.02 o 
   1  10  11        5.62        6.46      1.22 o 
   2  10  11        0.04       -0.26      2.91 o 
  -2  11  11       11.24       11.66      1.75 o 
  -1  11  11       25.90       27.80      2.36 o 
   0  11  11        8.54        6.44      1.77 o 
   1  11  11        1.07       -1.00      1.00 o 
   2  11  11        0.00        4.18      4.01 o 
  -2  12  11       19.73       23.84     12.66 o 
  -1  12  11       17.65       14.52      2.02 o 
   0  12  11        2.26        3.33      1.95 o 
   1  12  11        1.15       -0.76      1.63 o 
  -1  13  11       12.65       13.14      2.73 o 
   0  13  11        5.20        3.78      2.06 o 
  -5   0  12       15.29       21.19      3.58 o 
  -4   0  12       43.93       45.32      2.74 o 
  -3   0  12       64.83       66.73      1.95 o 
  -2   0  12        0.83        0.30      0.43 o 
  -1   0  12     1631.76     1664.48     17.94 o 
   0   0  12      815.19      895.46      7.80 o 
   1   0  12        3.64        5.15      0.55 o 
   2   0  12       32.45       33.92      1.64 o 
   3   0  12       63.98       68.43      3.59 o 
   4   0  12       27.77       34.67      4.55 o 
  -5   1  12        0.98        0.64      1.57 o 
  -4   1  12        8.66        9.21      1.01 o 
  -3   1  12        0.16        1.39      0.52 o 
  -2   1  12        3.71        4.04      0.50 o 
  -1   1  12     1254.72     1249.34      9.71 o 
   0   1  12       23.30       29.32      0.72 o 
   1   1  12        2.69        3.24      0.38 o 
   2   1  12       44.37       44.19      1.38 o 
   3   1  12       35.57       35.11      2.31 o 
   4   1  12        0.34        0.74      1.95 o 
  -5   2  12        0.00       -1.54      1.54 o 
  -4   2  12        0.21       -0.67      0.73 o 
  -3   2  12       33.80       33.96      1.06 o 
  -2   2  12      180.55      178.40      3.14 o 
  -1   2  12       23.27       17.91      0.54 o 
   0   2  12      216.90      217.52      1.63 o 
   1   2  12        4.89        4.30      0.40 o 
   2   2  12       99.67      103.31      2.16 o 
   3   2  12        5.24        3.82      1.32 o 
   4   2  12        2.25        1.86      2.06 o 
  -4   3  12        3.04        2.62      0.82 o 
  -3   3  12       58.05       53.11      1.18 o 
  -2   3  12      177.57      179.74      1.83 o 
  -1   3  12      255.53      263.44      2.47 o 
   0   3  12      479.51      460.95      2.84 o 
   1   3  12       65.10       72.94      1.03 o 
   2   3  12       37.80       39.59      1.91 o 
   3   3  12        5.34        9.36      1.87 o 
   4   3  12        0.79       -0.97      2.30 o 
  -4   4  12        1.08        1.17      0.96 o 
  -3   4  12       50.70       55.11      1.58 o 
  -2   4  12       80.80       78.55      1.29 o 
  -1   4  12       44.93       41.42      1.08 o 
   0   4  12       45.05       41.22      0.74 o 
   1   4  12        0.04        0.10      0.42 o 
   2   4  12       56.65       58.63      2.85 o 
   3   4  12       46.51       47.73      3.22 o 
   4   4  12        0.08        2.41      2.25 o 
  -4   5  12        0.24       -0.41      1.06 o 
  -3   5  12       16.74       12.89      1.06 o 
  -2   5  12       60.65       59.97      1.44 o 
  -1   5  12      249.54      254.82      2.64 o 
   0   5  12      224.20      227.13      2.21 o 
   1   5  12       42.94       45.66      1.40 o 
   2   5  12        0.06       -0.80      0.91 o 
   3   5  12       35.85       31.25      5.22 o 
   4   5  12        0.41        1.45      2.25 o 
  -4   6  12        2.46        3.92      1.60 o 
  -3   6  12        0.00       -0.22      0.66 o 
  -2   6  12        0.42        1.15      0.63 o 
  -1   6  12       19.81       16.85      0.72 o 
   0   6  12       19.59       16.88      0.79 o 
   1   6  12      414.55      406.36      4.84 o 
   2   6  12       46.49       45.33      2.39 o 
   3   6  12        3.36       -0.06      2.14 o 
  -4   7  12        0.04       -0.66      1.66 o 
  -3   7  12       60.14       56.97      2.25 o 
  -2   7  12       44.16       44.74      1.19 o 
  -1   7  12        4.70        2.92      0.59 o 
   0   7  12       43.15       44.15      1.29 o 
   1   7  12       12.05       10.21      1.09 o 
   2   7  12      132.99      153.23      4.63 o 
   3   7  12        1.87        1.95      2.43 o 
  -4   8  12        0.35        1.60      1.80 o 
  -3   8  12       13.15        7.24      1.57 o 
  -2   8  12        2.75        2.69      0.79 o 
  -1   8  12       79.81       67.49      1.72 o 
   0   8  12        1.03       -0.17      0.68 o 
   1   8  12      237.42      223.50      5.54 o 
   2   8  12       15.29       14.01      3.02 o 
   3   8  12       14.31       17.29      5.63 o 
  -3   9  12        1.32        1.52      1.53 o 
  -2   9  12       65.55       61.69      3.10 o 
  -1   9  12       14.94       13.24      1.09 o 
   0   9  12       36.43       30.34      1.95 o 
   1   9  12        0.47        0.69      0.87 o 
   2   9  12       93.00       93.07      9.83 o 
   3   9  12       13.78       15.04      3.74 o 
  -3  10  12       30.94       47.74      4.42 o 
  -2  10  12        8.37        5.81      1.18 o 
  -1  10  12       52.26       47.41      2.09 o 
   0  10  12       20.14       24.51      2.79 o 
   1  10  12        1.83        1.87      1.00 o 
   2  10  12        0.02       -2.35      2.35 o 
  -2  11  12       15.46       21.23      2.81 o 
  -1  11  12       27.11       26.11      3.29 o 
   0  11  12        0.63        3.04      1.75 o 
   1  11  12        1.21       -0.44      1.60 o 
   2  11  12        0.00        0.31      2.59 o 
  -2  12  12        4.54        1.63      2.41 o 
  -1  12  12       66.18       59.95      4.24 o 
   0  12  12        0.34        1.37      1.77 o 
   1  12  12        0.02        1.05      2.24 o 
  -5   1  13        0.73        4.09      1.80 o 
  -4   1  13      191.20      203.14      3.54 o 
  -3   1  13        5.76        6.50      0.62 o 
  -2   1  13       80.46       76.08      2.95 o 
  -1   1  13      158.17      169.77      2.14 o 
   0   1  13      130.98      147.72      1.62 o 
   1   1  13      361.89      360.20      2.36 o 
   2   1  13       15.61       16.48      1.06 o 
   3   1  13       45.54       44.85      2.76 o 
   4   1  13        8.02       10.33      2.62 o 
  -4   2  13        0.00       -0.42      0.74 o 
  -3   2  13        5.70        3.28      0.58 o 
  -2   2  13       98.13       98.01      2.49 o 
  -1   2  13      188.12      207.44      2.08 o 
   0   2  13      293.18      274.81      2.26 o 
   1   2  13        8.24        8.49      0.54 o 
   2   2  13      266.18      277.78      4.06 o 
   3   2  13        7.07        9.21      1.73 o 
   4   2  13       45.24       55.24      4.76 o 
  -4   3  13       25.85       26.20      1.34 o 
  -3   3  13       14.24       15.21      0.91 o 
  -2   3  13        4.96        4.26      0.38 o 
  -1   3  13       26.11       29.79      0.89 o 
   0   3  13        0.60       -0.09      0.31 o 
   1   3  13      275.91      265.60      2.45 o 
   2   3  13       12.82       12.12      1.62 o 
   3   3  13        0.94        2.98      1.66 o 
   4   3  13        5.13        5.00      2.35 o 
  -4   4  13        0.05       -0.68      0.83 o 
  -3   4  13       14.55       13.93      0.84 o 
  -2   4  13        1.18        1.08      0.45 o 
  -1   4  13      282.84      277.65      3.40 o 
   0   4  13       76.77       81.28      1.14 o 
   1   4  13      373.45      365.98      3.50 o 
   2   4  13      115.98      105.02      3.53 o 
   3   4  13        1.46       -0.76      1.72 o 
   4   4  13        7.37        4.97      2.40 o 
  -4   5  13       14.02       15.34      1.94 o 
  -3   5  13        9.30       10.58      0.96 o 
  -2   5  13        2.28        2.94      0.60 o 
  -1   5  13       11.84       12.74      0.67 o 
   0   5  13      171.64      165.50      1.94 o 
   1   5  13      192.52      199.46      2.56 o 
   2   5  13       18.18       20.46      2.41 o 
   3   5  13        4.15        3.82      2.39 o 
  -4   6  13        2.93        2.37      1.46 o 
  -3   6  13        5.38        5.90      0.87 o 
  -2   6  13       17.64       21.16      1.13 o 
  -1   6  13        1.71        2.81      0.60 o 
   0   6  13      185.67      181.57      2.32 o 
   1   6  13        4.74        8.08      0.93 o 
   2   6  13      186.77      183.03      4.93 o 
   3   6  13        0.95        3.30      2.57 o 
  -4   7  13        0.07        1.05      2.26 o 
  -3   7  13        6.80        5.28      1.10 o 
  -2   7  13       81.02       81.90      2.25 o 
  -1   7  13       39.85       34.98      1.10 o 
   0   7  13       64.50       62.78      1.65 o 
   1   7  13      511.85      523.47      5.98 o 
   2   7  13      102.00       96.35      3.79 o 
   3   7  13       17.29       17.31      3.55 o 
  -4   8  13       10.01       13.63      2.50 o 
  -3   8  13        0.01        0.20      1.17 o 
  -2   8  13       27.84       29.30      1.22 o 
  -1   8  13        0.00        1.43      0.70 o 
   0   8  13      126.81      122.39      2.87 o 
   1   8  13       55.47       54.70      2.33 o 
   2   8  13      118.45      119.13      4.75 o 
   3   8  13       18.56       19.63      5.63 o 
  -3   9  13       26.12       22.36      4.85 o 
  -2   9  13        0.21        0.59      0.83 o 
  -1   9  13       40.13       41.73      1.72 o 
   0   9  13        0.74        2.06      1.44 o 
   1   9  13        4.19        3.12      0.99 o 
   2   9  13       10.60        7.35      2.80 o 
  -3  10  13        9.61       15.28      3.11 o 
  -2  10  13        0.21       -0.77      0.89 o 
  -1  10  13        0.02        0.10      0.92 o 
   0  10  13       18.42       12.50      2.34 o 
   1  10  13        4.87        4.18      1.21 o 
   2  10  13       15.04       12.51      3.32 o 
  -2  11  13        5.88        6.69      2.14 o 
  -1  11  13        0.08        0.28      1.54 o 
   0  11  13       14.36       11.71      2.38 o 
   1  11  13        2.07        3.46      2.23 o 
  -1  12  13        2.22        0.97      3.54 o 
   0  12  13        2.78        4.60      2.40 o 
   1  12  13        0.00        4.18      2.44 o 
  -4   0  14        1.68        2.05      1.04 o 
  -3   0  14      368.10      379.92      5.64 o 
  -2   0  14      245.49      255.22      7.61 o 
  -1   0  14        1.07        1.56      0.62 o 
   0   0  14        0.48        2.08      0.56 o 
   1   0  14      138.89      148.13      2.36 o 
   2   0  14        7.82        7.35      1.56 o 
   3   0  14      220.84      252.44      7.72 o 
   4   0  14       35.57       39.80      4.99 o 
  -4   1  14       10.37       11.43      1.03 o 
  -3   1  14       72.10       73.42      1.39 o 
  -2   1  14        7.81        7.69      0.90 o 
  -1   1  14        5.13        3.14      0.47 o 
   0   1  14      573.27      598.44      4.26 o 
   1   1  14      123.91      115.19      1.40 o 
   2   1  14       20.34       21.24      1.25 o 
   3   1  14       27.61       29.83      2.31 o 
   4   1  14        2.88       -0.33      2.20 o 
  -4   2  14       21.75       21.54      1.22 o 
  -3   2  14       37.26       35.08      1.05 o 
  -2   2  14       66.71       76.32      2.25 o 
  -1   2  14      348.09      363.88      3.39 o 
   0   2  14       32.20       38.76      0.97 o 
   1   2  14      130.74      128.93      1.97 o 
   2   2  14       22.20       21.95      1.36 o 
   3   2  14        0.23        2.57      1.49 o 
   4   2  14        0.67        1.61      2.17 o 
  -4   3  14        4.35        6.51      0.91 o 
  -3   3  14       47.89       47.73      1.34 o 
  -2   3  14      445.72      445.29      4.51 o 
  -1   3  14      137.80      132.45      1.84 o 
   0   3  14        8.86        8.32      0.57 o 
   1   3  14       64.04       65.04      1.69 o 
   2   3  14       95.20       96.96      2.81 o 
   3   3  14        0.11       -0.48      1.41 o 
  -4   4  14       11.34       14.21      1.26 o 
  -3   4  14        5.40        5.35      0.57 o 
  -2   4  14      127.19      127.53      1.84 o 
  -1   4  14      470.23      428.56      4.58 o 
   0   4  14       20.20       19.11      0.73 o 
   1   4  14      964.03      934.89      6.88 o 
   2   4  14       47.06       45.55      2.20 o 
   3   4  14        0.01       -0.88      1.78 o 
  -4   5  14       16.04       16.49      1.91 o 
  -3   5  14       12.76       12.68      0.90 o 
  -2   5  14        5.17        3.92      0.65 o 
  -1   5  14      671.69      659.80      6.62 o 
   0   5  14        2.68        1.69      0.50 o 
   1   5  14      135.51      139.78      2.17 o 
   2   5  14        7.03        6.74      1.51 o 
   3   5  14       11.29       11.30      3.04 o 
  -4   6  14        1.89        2.10      1.45 o 
  -3   6  14        6.70        4.64      0.87 o 
  -2   6  14      116.75      105.90      2.18 o 
  -1   6  14       17.92       13.80      1.03 o 
   0   6  14      303.01      295.94      3.36 o 
   1   6  14      137.26      136.30      2.40 o 
   2   6  14        0.01        1.42      1.34 o 
   3   6  14        6.76       11.41      3.19 o 
  -4   7  14        2.39        4.02      2.56 o 
  -3   7  14       24.59       26.91      1.66 o 
  -2   7  14       29.80       27.51      1.37 o 
  -1   7  14      440.18      420.39      4.40 o 
   0   7  14       72.08       75.48      1.87 o 
   1   7  14      151.73      163.30      2.97 o 
   2   7  14       11.62       15.43      1.94 o 
   3   7  14        0.03        1.90      2.49 o 
  -3   8  14       15.10       18.47      2.19 o 
  -2   8  14       13.44       11.08      1.47 o 
  -1   8  14       71.55       69.07      1.71 o 
   0   8  14      127.48      123.17      2.63 o 
   1   8  14       50.31       62.58      2.50 o 
   2   8  14        2.17        2.47      1.64 o 
   3   8  14        1.19        3.42      2.90 o 
  -3   9  14        8.72        4.40      2.22 o 
  -2   9  14       30.35       34.67      1.94 o 
  -1   9  14       15.72       11.67      1.20 o 
   0   9  14        7.80        8.19      1.52 o 
   1   9  14       51.06       56.94      2.04 o 
   2   9  14        7.68        7.86      2.05 o 
  -3  10  14        1.01        0.72      2.39 o 
  -2  10  14       18.94       15.63      2.44 o 
  -1  10  14       13.48       12.55      1.90 o 
   0  10  14       31.76       28.35      3.04 o 
   1  10  14       17.24       14.15      5.33 o 
   2  10  14        2.53        2.27      2.58 o 
  -2  11  14        0.41        2.02      3.56 o 
  -1  11  14        0.99        2.35      1.37 o 
   0  11  14        3.66        4.26      1.89 o 
   1  11  14       10.22       10.05      2.95 o 
  -1  12  14        2.43        2.54      2.57 o 
   0  12  14        0.14       -0.95      2.25 o 
  -4   1  15       34.77       37.61      1.35 o 
  -3   1  15      154.34      158.63      2.02 o 
  -2   1  15       18.33       20.47      1.29 o 
  -1   1  15        0.82       -0.32      0.47 o 
   0   1  15       13.12       12.19      0.66 o 
   1   1  15       10.16       12.99      0.74 o 
   2   1  15      158.16      169.92      3.07 o 
   3   1  15        3.74        4.52      1.49 o 
  -4   2  15        8.43       11.12      1.07 o 
  -3   2  15       67.49       73.93      1.50 o 
  -2   2  15      168.26      156.37      3.33 o 
  -1   2  15      145.84      135.14      1.77 o 
   0   2  15      115.82      110.69      1.76 o 
   1   2  15        4.87        2.64      0.51 o 
   2   2  15       12.85       13.93      1.63 o 
   3   2  15       86.39       97.58      5.90 o 
  -4   3  15        0.04       -0.08      0.87 o 
  -3   3  15       13.00       15.28      1.07 o 
  -2   3  15      137.10      135.85      2.74 o 
  -1   3  15       16.19       18.58      0.81 o 
   0   3  15      114.45      112.17      1.38 o 
   1   3  15       16.63       18.55      0.79 o 
   2   3  15       45.37       43.84      3.12 o 
   3   3  15        0.30        5.39      2.16 o 
  -4   4  15        0.01        0.45      1.02 o 
  -3   4  15        3.10        3.38      0.71 o 
  -2   4  15      105.09      108.85      1.73 o 
  -1   4  15      283.65      278.53      3.47 o 
   0   4  15        0.09       -0.41      0.41 o 
   1   4  15       44.04       41.43      1.13 o 
   2   4  15       33.77       35.92      1.97 o 
   3   4  15       43.85       40.75      4.76 o 
  -4   5  15        1.75        1.62      1.26 o 
  -3   5  15       48.61       43.89      1.60 o 
  -2   5  15      182.05      171.94      3.41 o 
  -1   5  15        8.16        7.16      0.86 o 
   0   5  15      738.58      719.58      5.75 o 
   1   5  15      200.78      194.92      2.86 o 
   2   5  15       60.28       61.72      3.06 o 
   3   5  15        6.96        3.93      2.50 o 
  -4   6  15        7.33        3.56      1.98 o 
  -3   6  15        9.72       10.19      1.02 o 
  -2   6  15        0.28        1.19      0.68 o 
  -1   6  15        0.13        1.16      0.76 o 
   0   6  15      432.85      423.46      4.45 o 
   1   6  15      484.84      468.16      4.98 o 
   2   6  15        0.30        1.46      1.33 o 
   3   6  15        5.30        2.23      2.63 o 
  -4   7  15        2.18        3.68      2.77 o 
  -3   7  15        0.53        0.50      0.82 o 
  -2   7  15        5.04        6.37      0.97 o 
  -1   7  15       61.47       67.13      1.66 o 
   0   7  15       50.61       50.51      1.59 o 
   1   7  15       84.04       77.10      3.30 o 
   2   7  15        0.60        1.39      1.31 o 
   3   7  15        4.61        3.66      3.17 o 
  -3   8  15        0.13       -1.53      1.53 o 
  -2   8  15        5.67        5.51      1.30 o 
  -1   8  15        0.14        0.96      0.67 o 
   0   8  15       67.52       66.02      2.24 o 
   1   8  15       11.34       13.78      1.29 o 
   2   8  15       15.59       14.67      2.41 o 
  -3   9  15       23.51       27.48      3.36 o 
  -2   9  15       13.41       14.78      1.74 o 
  -1   9  15        5.24        5.27      1.15 o 
   0   9  15      160.48      150.90      5.81 o 
   1   9  15        2.81        0.14      1.57 o 
   2   9  15       52.22       44.92      7.14 o 
  -2  10  15        1.57        1.77      1.57 o 
  -1  10  15       49.37       51.13      2.39 o 
   0  10  15        3.93        0.09      1.62 o 
   1  10  15        3.45        3.49      1.90 o 
   2  10  15       10.43        9.78      3.01 o 
  -2  11  15        2.36        7.44      2.71 o 
  -1  11  15        0.61       -1.16      1.62 o 
   0  11  15        9.56       11.81      2.50 o 
   1  11  15        5.31        7.16      2.89 o 
  -1  12  15        0.02        0.38      2.16 o 
   0  12  15        3.64       -1.46      2.15 o 
  -4   0  16       72.24       70.76      2.37 o 
  -3   0  16       46.46       44.69      1.93 o 
  -2   0  16      298.16      307.86      4.94 o 
  -1   0  16       39.34       36.98      1.79 o 
   0   0  16        3.61        3.84      0.76 o 
   1   0  16       27.11       26.95      1.32 o 
   2   0  16      386.68      353.70      8.05 o 
   3   0  16        0.26        2.68      2.61 o 
  -4   1  16        0.10       -0.67      0.67 o 
  -3   1  16       19.24       22.75      1.02 o 
  -2   1  16       59.24       58.13      2.28 o 
  -1   1  16       70.22       68.78      1.82 o 
   0   1  16       76.65       81.84      1.40 o 
   1   1  16       93.16       86.68      1.45 o 
   2   1  16        7.98        6.78      1.06 o 
   3   1  16        5.45        4.70      1.85 o 
  -4   2  16       50.70       47.59      1.78 o 
  -3   2  16       31.23       28.20      1.23 o 
  -2   2  16      234.68      232.43      4.34 o 
  -1   2  16        9.95       10.67      0.61 o 
   0   2  16      104.69       94.58      1.67 o 
   1   2  16      133.69      116.84      1.74 o 
   2   2  16      175.94      168.24      3.37 o 
   3   2  16       48.81       46.88      3.54 o 
  -4   3  16        0.00       -0.46      0.81 o 
  -3   3  16       42.58       46.19      1.36 o 
  -2   3  16       33.79       34.97      2.32 o 
  -1   3  16      444.69      437.85      4.28 o 
   0   3  16      933.83      902.74      7.26 o 
   1   3  16      145.14      142.17      2.00 o 
   2   3  16      186.77      184.12      3.94 o 
   3   3  16       28.32       24.48      4.62 o 
  -4   4  16        0.80        1.28      1.08 o 
  -3   4  16       26.59       25.63      2.02 o 
  -2   4  16        0.44        0.60      0.45 o 
  -1   4  16       34.93       34.57      1.24 o 
   0   4  16     1037.70     1004.94      6.80 o 
   1   4  16       29.35       30.96      1.05 o 
   2   4  16        6.25        7.46      1.25 o 
   3   4  16        2.42        5.38      2.37 o 
  -4   5  16        0.15        0.76      1.34 o 
  -3   5  16        3.05        4.09      0.86 o 
  -2   5  16      203.21      197.57      3.48 o 
  -1   5  16       28.69       30.04      1.63 o 
   0   5  16      648.04      645.74      5.33 o 
   1   5  16       10.69       10.72      0.75 o 
   2   5  16        0.36        0.42      1.01 o 
   3   5  16        0.51       -1.69      2.14 o 
  -4   6  16        0.02        0.70      3.02 o 
  -3   6  16       63.48       60.79      2.23 o 
  -2   6  16       43.60       43.28      1.48 o 
  -1   6  16       34.34       38.00      1.61 o 
   0   6  16       41.57       41.45      1.34 o 
   1   6  16       11.37       13.10      1.01 o 
   2   6  16        1.49        1.94      1.15 o 
   3   6  16        1.26        1.94      4.91 o 
  -3   7  16       10.26       10.21      1.50 o 
  -2   7  16      147.61      149.05      2.84 o 
  -1   7  16        1.10        1.23      0.68 o 
   0   7  16       20.05       18.47      1.13 o 
   1   7  16        2.39       -0.02      1.31 o 
   2   7  16        7.67        9.93      1.69 o 
  -3   8  16       18.63       16.19      2.70 o 
  -2   8  16       24.64       25.59      2.10 o 
  -1   8  16      122.12      122.57      3.08 o 
   0   8  16       45.70       50.38      1.80 o 
   1   8  16        7.35        8.04      1.77 o 
   2   8  16        0.00       -1.16      2.14 o 
  -3   9  16        3.14        1.66      4.31 o 
  -2   9  16       43.87       43.03      3.75 o 
  -1   9  16       14.83       17.38      1.49 o 
   0   9  16        1.85        2.00      1.08 o 
   1   9  16        0.28        0.56      1.66 o 
   2   9  16       33.59       29.11      6.33 o 
  -2  10  16        1.63        1.58      2.20 o 
  -1  10  16       38.77       42.62      2.17 o 
   0  10  16        4.74        7.99      2.19 o 
   1  10  16        0.17        1.46      1.94 o 
  -2  11  16        2.22       -0.32      2.53 o 
  -1  11  16       23.45       20.32      4.78 o 
   0  11  16        0.96       -1.82      1.82 o 
   1  11  16        0.02       -1.55      2.08 o 
  -4   1  17       22.67       22.48      1.30 o 
  -3   1  17       33.30       32.78      1.63 o 
  -2   1  17        1.17        0.64      0.58 o 
  -1   1  17      176.84      174.64      2.73 o 
   0   1  17        0.18       -0.15      0.46 o 
   1   1  17       96.77      104.48      1.59 o 
   2   1  17       30.10       27.30      1.69 o 
   3   1  17       77.29       75.09      8.21 o 
  -4   2  17        3.35        3.87      1.16 o 
  -3   2  17       45.06       45.62      3.07 o 
  -2   2  17       80.72       87.87      2.94 o 
  -1   2  17      163.93      158.21      2.03 o 
   0   2  17        0.00        0.05      0.53 o 
   1   2  17       58.04       52.68      1.20 o 
   2   2  17        1.22        1.57      0.98 o 
   3   2  17       27.29       29.14      3.89 o 
  -4   3  17        1.09        0.76      1.10 o 
  -3   3  17      130.96      129.03      3.54 o 
  -2   3  17        1.43        2.39      1.12 o 
  -1   3  17      397.64      392.79      4.49 o 
   0   3  17       19.42       19.40      0.99 o 
   1   3  17        0.01       -0.08      0.44 o 
   2   3  17        1.89        2.10      1.14 o 
   3   3  17       20.36       22.62      4.19 o 
  -4   4  17        7.36        7.14      3.10 o 
  -3   4  17        9.67       12.31      1.09 o 
  -2   4  17        0.00        0.65      0.48 o 
  -1   4  17        2.78        1.33      0.73 o 
   0   4  17      329.70      328.19      2.92 o 
   1   4  17        4.47        5.13      0.89 o 
   2   4  17       74.44       72.17      2.79 o 
   3   4  17        3.23        3.90      2.94 o 
  -4   5  17        0.07        0.71      2.34 o 
  -3   5  17       50.32       43.93      1.70 o 
  -2   5  17       25.65       29.12      1.43 o 
  -1   5  17       61.22       66.32      1.93 o 
   0   5  17      218.81      227.76      2.82 o 
   1   5  17       42.69       40.58      1.87 o 
   2   5  17       17.75       19.43      2.11 o 
   3   5  17       12.15        2.22      4.38 o 
  -4   6  17        0.74        0.91      2.41 o 
  -3   6  17        0.87        1.26      0.84 o 
  -2   6  17       29.27       34.91      1.43 o 
  -1   6  17      472.14      479.49      6.03 o 
   0   6  17      182.47      179.85      2.63 o 
   1   6  17        0.45        0.61      1.03 o 
   2   6  17        6.50        8.79      1.55 o 
   3   6  17       14.48       13.27      5.28 o 
  -3   7  17        1.47        1.30      1.31 o 
  -2   7  17       22.35       23.91      1.44 o 
  -1   7  17      167.78      173.97      4.49 o 
   0   7  17        9.53        8.50      0.95 o 
   1   7  17      138.20      137.10      4.91 o 
   2   7  17        2.65        2.40      1.39 o 
  -3   8  17       10.51        6.46      3.57 o 
  -2   8  17       18.40       19.19      1.96 o 
  -1   8  17       39.12       42.98      1.60 o 
   0   8  17       17.41       16.77      1.32 o 
   1   8  17       24.13       23.10      2.82 o 
   2   8  17        1.78       -0.28      3.39 o 
  -3   9  17       30.92       33.37      5.22 o 
  -2   9  17       12.73       11.38      2.58 o 
  -1   9  17        1.08       -0.11      0.86 o 
   0   9  17        0.09       -0.34      1.00 o 
   1   9  17        7.18        7.02      2.15 o 
   2   9  17        6.33        3.46      4.14 o 
  -2  10  17        3.12        1.85      2.16 o 
  -1  10  17        4.34        2.75      2.19 o 
   0  10  17        9.03       12.01      2.64 o 
   1  10  17       20.99       19.85      3.46 o 
  -1  11  17       10.07       14.07      4.34 o 
   0  11  17       13.19        9.75      2.80 o 
  -4   0  18       46.82       39.43      3.88 o 
  -3   0  18      108.69      105.66      2.46 o 
  -2   0  18        0.60        0.10      1.02 o 
  -1   0  18      138.03      138.09      3.67 o 
   0   0  18       89.62       81.00      2.16 o 
   1   0  18      219.45      194.18      3.39 o 
   2   0  18      117.74      117.34      3.98 o 
   3   0  18       25.62       26.75      4.47 o 
  -4   1  18       22.65       22.71      2.00 o 
  -3   1  18        2.34        2.65      0.82 o 
  -2   1  18       90.31       91.02      1.84 o 
  -1   1  18       38.67       38.62      1.99 o 
   0   1  18       60.77       59.99      1.35 o 
   1   1  18      251.87      236.52      2.53 o 
   2   1  18        3.23        3.89      1.01 o 
   3   1  18        0.62       -1.51      2.09 o 
  -4   2  18        1.64        3.70      2.29 o 
  -3   2  18        3.23        5.48      1.08 o 
  -2   2  18       62.10       73.94      2.81 o 
  -1   2  18      457.59      447.61      4.60 o 
   0   2  18        0.80       -0.38      0.55 o 
   1   2  18      302.91      263.00      3.45 o 
   2   2  18       14.77       13.30      1.39 o 
   3   2  18        9.06        6.45      2.64 o 
  -4   3  18        0.52        2.09      1.92 o 
  -3   3  18       88.74       90.55      4.52 o 
  -2   3  18        1.21        2.25      1.14 o 
  -1   3  18      615.47      634.55      5.83 o 
   0   3  18       48.85       49.41      1.41 o 
   1   3  18        2.98        3.56      0.82 o 
   2   3  18        3.24        2.97      1.16 o 
   3   3  18        6.84        2.73      3.96 o 
  -4   4  18        3.92        5.31      3.27 o 
  -3   4  18        0.95        0.45      1.22 o 
  -2   4  18       67.65       62.54      1.83 o 
  -1   4  18       14.54       16.12      1.33 o 
   0   4  18        0.69        0.98      0.68 o 
   1   4  18       25.29       27.13      1.48 o 
   2   4  18       26.55       31.86      2.07 o 
   3   4  18       12.35       15.80      5.24 o 
  -4   5  18        7.12       10.89      3.05 o 
  -3   5  18        0.16       -0.47      0.64 o 
  -2   5  18       77.35       76.41      2.07 o 
  -1   5  18      217.16      215.70      3.52 o 
   0   5  18      105.15       98.73      1.71 o 
   1   5  18       45.39       49.90      2.02 o 
   2   5  18        7.05        6.38      1.37 o 
   3   5  18        6.80        8.75      4.51 o 
  -3   6  18       30.40       27.05      2.12 o 
  -2   6  18       50.13       50.23      1.80 o 
  -1   6  18        4.69        5.69      1.00 o 
   0   6  18       41.48       43.42      1.37 o 
   1   6  18       10.00       11.31      1.96 o 
   2   6  18        1.97        2.94      1.27 o 
  -3   7  18        2.10        0.09      1.71 o 
  -2   7  18        1.29        0.48      0.81 o 
  -1   7  18        8.57        5.90      1.33 o 
   0   7  18       38.87       34.71      1.54 o 
   1   7  18       49.60       53.69      3.05 o 
   2   7  18       21.09       18.59      3.94 o 
  -3   8  18       13.82       17.21      4.72 o 
  -2   8  18       80.57       84.46      5.39 o 
  -1   8  18        9.64        9.32      2.07 o 
   0   8  18        6.10        5.67      1.02 o 
   1   8  18       23.71       33.97      4.46 o 
   2   8  18       22.68       27.23      6.19 o 
  -2   9  18       49.75       52.74      4.23 o 
  -1   9  18       34.20       40.02      3.79 o 
   0   9  18        0.88       -0.11      1.03 o 
   1   9  18       11.23       10.75      3.26 o 
  -2  10  18       28.29       33.63      3.96 o 
  -1  10  18        0.11       -2.35      2.84 o 
   0  10  18       60.16       68.66      5.11 o 
   1  10  18        6.55        9.21      4.53 o 
  -1  11  18        2.32        7.98      2.87 o 
   0  11  18        2.28        2.60      3.13 o 
  -4   1  19       21.51       21.49      2.04 o 
  -3   1  19       32.40       37.10      1.86 o 
  -2   1  19      468.88      493.25      5.34 o 
  -1   1  19        3.70        5.81      0.82 o 
   0   1  19      138.71      116.97      2.04 o 
   1   1  19       44.62       37.03      1.58 o 
   2   1  19      137.18      136.20      3.12 o 
   3   1  19        0.33       -0.14      2.80 o 
  -4   2  19       15.12       23.17      6.01 o 
  -3   2  19        0.13       -0.79      0.79 o 
  -2   2  19       33.21       35.15      2.09 o 
  -1   2  19      217.25      229.82      3.14 o 
   0   2  19        0.16        0.77      0.59 o 
   1   2  19        0.01       -0.02      0.66 o 
   2   2  19        3.10        3.53      1.10 o 
   3   2  19        8.13       12.21      5.24 o 
  -4   3  19        8.96        6.18      3.56 o 
  -3   3  19        1.64        2.15      1.12 o 
  -2   3  19       67.96       68.23      2.15 o 
  -1   3  19       83.66       93.82      1.79 o 
   0   3  19       86.70       92.17      1.96 o 
   1   3  19       13.87       12.09      1.10 o 
   2   3  19        0.96        1.04      1.11 o 
   3   3  19        8.67        6.69      4.58 o 
  -4   4  19        3.56        1.30      2.20 o 
  -3   4  19       13.74       22.23      3.77 o 
  -2   4  19       71.21       71.71      2.10 o 
  -1   4  19        0.01        0.66      0.69 o 
   0   4  19       97.35       91.30      2.02 o 
   1   4  19        4.82        4.61      1.00 o 
   2   4  19        6.75        5.82      1.30 o 
   3   4  19        4.75        1.53      3.90 o 
  -4   5  19        0.16       -1.10      2.29 o 
  -3   5  19        0.60        1.91      2.19 o 
  -2   5  19       15.21       14.09      1.11 o 
  -1   5  19       40.85       41.55      1.82 o 
   0   5  19       14.04       13.61      1.16 o 
   1   5  19       36.51       34.69      1.77 o 
   2   5  19        2.66        2.03      1.49 o 
  -3   6  19        6.58        7.37      1.50 o 
  -2   6  19        0.00       -0.19      0.76 o 
  -1   6  19        4.30        2.35      0.93 o 
   0   6  19        8.10        9.32      0.88 o 
   1   6  19       66.24       71.90      4.24 o 
   2   6  19       13.02        6.83      3.15 o 
  -3   7  19       15.46       18.23      3.19 o 
  -2   7  19       59.23       67.26      2.14 o 
  -1   7  19       48.84       50.55      2.49 o 
   0   7  19        0.10       -0.08      0.80 o 
   1   7  19        1.68        3.89      1.76 o 
   2   7  19        9.86       18.28      5.34 o 
  -3   8  19        0.50        0.26      3.10 o 
  -2   8  19       45.03       47.18      3.78 o 
  -1   8  19      153.89      173.08      5.74 o 
   0   8  19       35.82       36.19      1.84 o 
   1   8  19        9.77       11.17      3.29 o 
   2   8  19        6.88        7.18      4.22 o 
  -2   9  19       17.94       15.65      2.93 o 
  -1   9  19        1.54        0.66      1.93 o 
   0   9  19       28.67       26.54      2.24 o 
   1   9  19        0.02       -3.17      3.17 o 
  -1  10  19        3.91        9.50      3.86 o 
   0  10  19        7.63       11.28      2.91 o 
  -3   0  20      191.42      189.79     12.59 o 
  -2   0  20      718.54      755.77     10.90 o 
  -1   0  20        5.93        2.11      1.41 o 
   0   0  20      389.17      318.53      5.22 o 
   1   0  20       61.17       55.97      3.10 o 
   2   0  20      125.38      126.31      3.90 o 
   3   0  20       37.61       29.65      6.56 o 
  -4   1  20       36.45       46.96      6.98 o 
  -3   1  20        4.03        3.28      1.18 o 
  -2   1  20       57.06       54.92      1.65 o 
  -1   1  20       90.04       86.78      2.10 o 
   0   1  20       12.00        9.40      0.86 o 
   1   1  20       13.19       15.14      0.84 o 
   2   1  20       27.37       25.72      1.52 o 
   3   1  20       23.36       23.24      6.06 o 
  -4   2  20        0.10        4.40      4.06 o 
  -3   2  20        7.15        6.56      1.13 o 
  -2   2  20      152.20      157.90      3.31 o 
  -1   2  20        1.55        2.12      0.71 o 
   0   2  20       67.45       66.96      2.00 o 
   1   2  20       30.79       34.76      1.78 o 
   2   2  20        0.35       -0.93      0.93 o 
   3   2  20       31.08       20.46      5.68 o 
  -4   3  20        3.73        4.35      4.04 o 
  -3   3  20        1.23        2.49      1.12 o 
  -2   3  20        0.15        0.63      0.60 o 
  -1   3  20        0.40        0.30      0.60 o 
   0   3  20       38.28       40.70      1.40 o 
   1   3  20      222.77      220.80      3.77 o 
   2   3  20        0.75       -0.07      1.00 o 
  -4   4  20        4.43        2.95      2.32 o 
  -3   4  20        7.04        7.11      1.65 o 
  -2   4  20        1.82        2.29      0.80 o 
  -1   4  20        2.02        1.05      0.73 o 
   0   4  20      133.68      132.61      2.45 o 
   1   4  20        0.17        0.07      0.83 o 
   2   4  20        1.64        4.53      2.91 o 
  -3   5  20       10.25       10.44      2.47 o 
  -2   5  20       52.48       53.76      2.43 o 
  -1   5  20       68.90       69.12      2.09 o 
   0   5  20        1.14        1.22      0.96 o 
   1   5  20        0.01       -0.21      0.98 o 
   2   5  20        0.78        3.24      2.62 o 
  -3   6  20        1.32        1.82      2.91 o 
  -2   6  20        4.92        2.41      1.10 o 
  -1   6  20        6.74        5.78      1.20 o 
   0   6  20        0.67       -0.05      1.31 o 
   1   6  20        4.70        3.82      1.35 o 
   2   6  20       18.38       21.84      5.33 o 
  -3   7  20        2.19        9.24      4.08 o 
  -2   7  20        0.00       -1.31      1.46 o 
  -1   7  20       33.76       26.70      2.59 o 
   0   7  20        4.38        3.89      0.95 o 
   1   7  20        1.84        1.00      1.69 o 
   2   7  20        1.00       -2.18      3.52 o 
  -2   8  20        2.79        2.97      2.04 o 
  -1   8  20        3.59        7.11      2.38 o 
   0   8  20       40.35       41.19      7.93 o 
   1   8  20        6.37       10.65      4.21 o 
  -2   9  20        2.87       -0.10      2.95 o 
  -1   9  20        0.37       -2.63      2.63 o 
   0   9  20       29.49       37.45      4.37 o 
   1   9  20       18.94       14.34      4.98 o 
  -1  10  20        2.87        4.21      3.57 o 
   0  10  20        0.21        0.60      3.05 o 
  -4   1  21        4.76        5.76      4.42 o 
  -3   1  21      104.97       94.69      2.78 o 
  -2   1  21       78.25       81.70      2.24 o 
  -1   1  21      113.16      113.95      2.46 o 
   0   1  21       11.86       13.24      0.97 o 
   1   1  21       49.78       46.86      2.42 o 
   2   1  21        7.33        5.10      1.06 o 
  -4   2  21        6.41        6.61      4.40 o 
  -3   2  21       43.06       48.41      2.40 o 
  -2   2  21        0.86       -0.16      0.56 o 
  -1   2  21       40.35       38.07      1.56 o 
   0   2  21       14.38       12.41      0.94 o 
   1   2  21        1.28        0.45      0.71 o 
   2   2  21        0.40        1.08      1.24 o 
  -4   3  21        3.64        2.63      3.77 o 
  -3   3  21       34.12       40.84      2.48 o 
  -2   3  21       93.81       99.98      3.03 o 
  -1   3  21        5.10        4.83      0.72 o 
   0   3  21        0.27        0.51      0.65 o 
   1   3  21       17.39       14.99      1.08 o 
   2   3  21       24.89       38.69      4.81 o 
  -3   4  21        0.90        2.79      1.87 o 
  -2   4  21        1.29        2.29      0.81 o 
  -1   4  21        9.42       11.01      1.18 o 
   0   4  21        2.59        1.31      1.08 o 
   1   4  21        6.24        6.52      1.11 o 
   2   4  21       11.42       12.27      4.81 o 
  -3   5  21        0.00       -2.40      2.40 o 
  -2   5  21        0.66        1.19      0.91 o 
  -1   5  21        7.46        8.83      1.58 o 
   0   5  21       24.49       26.71      2.82 o 
   1   5  21        8.62        7.09      1.26 o 
   2   5  21       63.99       66.86      8.12 o 
  -3   6  21        7.64        9.61      3.80 o 
  -2   6  21       19.53       26.18      2.54 o 
  -1   6  21       58.73       55.40      2.81 o 
   0   6  21        3.60        5.40      1.66 o 
   1   6  21        9.33       11.61      1.61 o 
   2   6  21        2.49        1.38      3.90 o 
  -3   7  21        4.56        5.46      3.73 o 
  -2   7  21       10.70        9.15      2.14 o 
  -1   7  21       11.21       12.69      4.59 o 
   0   7  21       42.77       48.43      5.61 o 
   1   7  21       10.42       14.15      3.18 o 
  -2   8  21       15.69       21.95      5.18 o 
  -1   8  21       65.90       84.02      6.90 o 
   0   8  21       37.72       51.06      7.23 o 
   1   8  21        2.15        2.44      3.91 o 
  -1   9  21        0.94       -0.23      2.95 o 
   0   9  21       14.87       28.14      5.68 o 
  -3   0  22      219.44      182.13      5.61 o 
  -2   0  22       50.86       42.09      2.04 o 
  -1   0  22       57.69       55.30      2.80 o 
   0   0  22        3.55        4.82      1.09 o 
   1   0  22        0.66        0.27      1.59 o 
   2   0  22       12.40        9.73      4.21 o 
  -3   1  22       58.85       61.72      4.04 o 
  -2   1  22       13.77       15.88      1.00 o 
  -1   1  22        3.87        4.24      1.14 o 
   0   1  22      233.10      218.40      3.44 o 
   1   1  22       15.60       15.53      1.89 o 
   2   1  22        2.40        2.21      3.65 o 
  -3   2  22       89.14       86.23      3.78 o 
  -2   2  22        2.69        2.59      0.68 o 
  -1   2  22      210.23      205.77      5.49 o 
   0   2  22        6.82        5.38      0.88 o 
   1   2  22       56.94       61.41      3.42 o 
   2   2  22       14.00       15.41      5.11 o 
  -3   3  22        0.41        1.95      1.62 o 
  -2   3  22       37.42       39.62      2.05 o 
  -1   3  22        4.19        4.23      0.96 o 
   0   3  22       36.83       35.69      2.02 o 
   1   3  22       63.88       73.57      4.08 o 
   2   3  22       10.96        8.52      4.32 o 
  -3   4  22        9.75        7.96      3.21 o 
  -2   4  22        2.17        1.86      0.71 o 
  -1   4  22       21.74       28.06      2.11 o 
   0   4  22        0.70       -0.05      1.23 o 
   1   4  22        4.09        5.13      2.67 o 
   2   4  22        8.18       16.09      5.18 o 
  -3   5  22        0.03        4.03      3.28 o 
  -2   5  22        0.00        0.08      1.22 o 
  -1   5  22       28.97       31.05      1.77 o 
   0   5  22        0.35       -0.07      1.66 o 
   1   5  22        1.03        4.82      3.39 o 
   2   5  22       22.42       18.38      5.63 o 
  -3   6  22        5.76        5.15      3.54 o 
  -2   6  22       26.35       27.52      2.69 o 
  -1   6  22        5.06        4.12      1.77 o 
   0   6  22        5.32        1.98      2.77 o 
   1   6  22        9.01       19.60      4.89 o 
  -2   7  22        0.23       -1.92      2.13 o 
  -1   7  22        0.03        2.11      2.86 o 
   0   7  22       10.96       15.07      3.21 o 
   1   7  22        0.00        0.99      3.41 o 
  -2   8  22        0.43        4.14      3.57 o 
  -1   8  22        2.35       -1.51      3.02 o 
   0   8  22        4.32        6.51      4.01 o 
  -1   9  22       10.91       15.13      4.43 o 
  -3   1  23       18.63       10.12      2.03 o 
  -2   1  23        4.02        6.04      0.84 o 
  -1   1  23      107.90      105.22      3.03 o 
   0   1  23        2.42        2.79      1.25 o 
   1   1  23        3.40        5.70      3.08 o 
   2   1  23       23.05       26.82      5.88 o 
  -3   2  23       42.28       37.52      3.99 o 
  -2   2  23        0.35        1.19      0.72 o 
  -1   2  23       16.74       19.47      1.46 o 
   0   2  23       12.92        9.86      1.58 o 
   1   2  23        2.63        3.03      2.73 o 
   2   2  23        0.90        4.29      3.99 o 
  -2   3  23        2.07        1.54      0.80 o 
  -1   3  23       19.69       18.44      1.36 o 
   0   3  23       14.77       18.35      1.71 o 
   1   3  23      100.34      122.04      9.24 o 
   2   3  23        1.65        1.95      3.65 o 
  -3   4  23       13.52       21.51      3.98 o 
  -2   4  23       30.18       27.52      1.97 o 
  -1   4  23        7.79        5.73      1.29 o 
   0   4  23       10.39       10.91      1.83 o 
   1   4  23        2.69       -2.22      2.79 o 
   2   4  23        2.37        1.40      3.85 o 
  -3   5  23       29.22       42.49      5.47 o 
  -2   5  23        0.14       -0.63      1.68 o 
  -1   5  23        0.45       -1.21      1.21 o 
   0   5  23        0.59       -0.43      2.04 o 
   1   5  23       38.91       56.61      7.03 o 
  -2   6  23       19.23       26.60      5.34 o 
  -1   6  23        7.97       10.21      2.65 o 
   0   6  23        4.26        5.10      2.48 o 
   1   6  23        5.16        6.87      3.99 o 
  -1   7  23       15.15       12.53      4.04 o 
   0   7  23       11.92       12.86      4.25 o 
   1   7  23        4.98        4.11      3.64 o 
  -1   8  23        5.68       11.30      4.04 o 
   0   8  23        0.02        5.84      3.70 o 
  -2   0  24       42.61       37.11      2.01 o 
  -1   0  24       21.87       20.88      4.26 o 
   0   0  24       36.28       33.33      3.93 o 
   1   0  24        3.74       -2.87      2.87 o 
   2   0  24        1.45        3.30      4.12 o 
  -2   1  24        4.89        4.57      0.83 o 
  -1   1  24        3.35        6.02      1.46 o 
   0   1  24       12.13       14.21      1.86 o 
   1   1  24        6.37        5.50      3.83 o 
   2   1  24        0.32        1.98      3.77 o 
  -3   2  24        0.14       -1.62      1.62 o 
  -2   2  24       16.45       17.17      1.98 o 
  -1   2  24        3.11        4.54      1.15 o 
   0   2  24        5.83        5.63      1.62 o 
   1   2  24        0.25        1.70      3.17 o 
   2   2  24        0.31        2.66      4.04 o 
  -2   3  24        3.17        2.61      1.19 o 
  -1   3  24       16.34       16.19      1.67 o 
   0   3  24       35.31       36.87      2.53 o 
   1   3  24        0.23        4.16      3.56 o 
  -3   4  24       23.20       27.31      4.42 o 
  -2   4  24       29.91       33.08      2.84 o 
  -1   4  24        6.84        8.02      2.36 o 
   0   4  24        8.26       -1.29      2.05 o 
   1   4  24       23.78       35.88      6.25 o 
  -1   5  24       49.81       52.03      8.88 o 
   0   5  24        5.28        7.87      2.76 o 
   1   5  24        1.10       -1.74      3.47 o 
  -1   6  24       18.52       16.45      4.03 o 
   0   6  24        5.70        0.47      3.52 o 
   1   6  24       26.15       25.57      5.89 o 
  -1   7  24       31.42       43.57      5.47 o 
   0   7  24        1.27       -2.81      3.33 o 
  -2   1  25        9.89        9.19      1.36 o 
  -1   1  25        0.44        1.05      1.72 o 
   0   1  25       77.11       87.31      4.52 o 
   1   1  25        4.35       -0.26      3.33 o 
  -2   2  25        0.01       -0.27      1.52 o 
  -1   2  25        1.13        0.01      1.18 o 
   0   2  25       18.35       23.81      2.97 o 
   1   2  25        3.18        1.56      3.56 o 
  -1   3  25        0.06       -1.48      1.48 o 
   0   3  25       45.85       56.36      3.97 o 
   1   3  25       20.05       20.44      5.34 o 
  -1   4  25        1.86        0.68      2.22 o 
   0   4  25       20.75       22.21      3.58 o 
   1   4  25        0.16       -0.16      3.46 o 
  -1   5  25        1.31       -0.25      2.11 o 
   0   5  25       20.63       30.92      5.39 o 
  -1   6  25        1.54        1.15      2.95 o 
   0   6  25        0.21       -1.15      3.26 o 
  -2   0  26        5.79        5.31      1.55 o 
   0   0  26       13.07        9.53      4.27 o 
  -2   1  26        0.25        0.02      1.41 o 
  -1   1  26        3.78        9.81      3.46 o 
   0   1  26        0.98        1.37      1.99 o 
   1   1  26        4.24        0.02      3.62 o 
  -1   2  26        0.21        6.06      3.18 o 
   0   2  26       13.35       13.39      2.62 o 
   1   2  26        7.40       13.31      4.90 o 
  -1   3  26        0.02       -2.53      2.53 o 
   0   3  26        0.54        0.57      3.07 o 
   1   3  26        8.28        3.44      3.73 o 
  -1   4  26       13.83       10.96      3.52 o 
   0   4  26        1.39        5.13      3.91 o 
  -1   5  26        0.18        0.42      3.04 o 
   0   5  26        4.26       -1.98      3.44 o 
   0   2  27        6.18       11.06      4.35 o 
  -1   3  27       29.19       42.90      5.47 o 
   0   3  27        9.06       18.40      4.95 o 
  -1   4  27       15.21       17.13      4.19 o 
   0   4  27        3.80        7.89      4.17 o 
                                                 
